# Supplementary material for: Systemic inflammatory markers of visceral leishmaniasis treatment response in East Africa
Source: PLoS Negl Trop Dis. 2026 Feb 27;20(2):e0013749. doi: 10.1371/journal.pntd.0013749 (PMC12965683; doi:10.1371/journal.pntd.0013749)
Supplement: S1 Table — Summary of the Males and females are represented in the first two sheets. The third sheet represents the individual anonymized patient data. (XLSX) [file pntd.0013749.s019.xlsx]

## Sheet: Males
Supplementary table 1: Male data. HV: Convenience Control; V1: Pre-treatment; V2: Post-treatment. Patients: Number of samples without missing data
Class	Country	variable	Min	Q1	Median	Q3	Max	Patients
HV	Ethiopia	ALT_Results(U/L)	9	16	20	27.5	76	28
HV	Ethiopia	Age(years)	18	25	28	35	49	29
HV	Ethiopia	Albumin(g/dl)	2.71	3.52	3.94	4.3	4.93	28
HV	Ethiopia	CX3CL1(pg/mL)	3708.63	4847.26	7058.7	8603.59	15810.8	28
HV	Ethiopia	CXCL12(pg/ml)	335.15	999.88	1163.97	1534.58	2714.5	28
HV	Ethiopia	Creatinine(mg/dl)	0.55	0.84	0.94	1.03	20	28
HV	Ethiopia	Height(meter)	1.58	1.64	1.72	1.74	1.79	29
HV	Ethiopia	Hemoglobin(g/dl)	1.05	14.6	15.9	16.5	21.3	29
HV	Ethiopia	Lymphocyte(10E9/L)	0.28	1.6	1.83	2.71	3.57	29
HV	Ethiopia	Neutrophil(10E9/L)	0.7	1.4	2.05	2.63	5.36	28
HV	Ethiopia	PTX3(pg/ml)	389.29	958.22	1389.69	2252.14	4718.91	28
HV	Ethiopia	Platelets(10E9/L)	66	154	206	248	317	29
HV	Ethiopia	Pulse(Beats/min)	59	70	78	82	104	29
HV	Ethiopia	SDiastolicBP(mmHg)	62	72	78	83	91	29
HV	Ethiopia	SSystolicBP(mmHg)	96	105	115	130	140	29
HV	Ethiopia	Spleen_size	4	5.5	7	8.5	10	2
HV	Ethiopia	TGF.B1(pg/ml)	61.68	61.68	61.68	61.68	256.27	28
HV	Ethiopia	Temperature(Â°C)	35.7	36.2	36.4	36.5	36.8	29
HV	Ethiopia	Total_Bilirubin	0.36	0.43	0.55	0.65	3.28	28
HV	Ethiopia	WBCells(10E9/L)	1.14	4.06	5.02	5.6	9.77	29
HV	Ethiopia	Weight(Kg)	45	51	57	61.5	90	29
HV	Ethiopia	sCD25(pg/ml)	5605.76	5605.76	5785.75	6146.23	6146.23	28
HV	Ethiopia	sCD40L(pg/ml)	2543.04	6632.48	9837.54	17546.6	125216	28
HV	Ethiopia	sRAGE(pg/ml)	355.52	723.8	972.02	1628.76	3872.5	28
HV	Ethiopia	sST2(pg/ml)	3236.21	3236.21	3236.21	3236.21	3236.21	28
HV	Ethiopia	sTNF.RI(pg/ml)	350.25	423.21	461.24	626.88	2092.19	28
HV	Ethiopia	sTNF.RI(pg/ml)I	225.07	225.07	269.7	325.27	332.62	28
HV	Ethiopia	sTREM.1(pg/ml)	40.6	62.59	64.27	74.97	376.98	28
HV	Kenya	ALT_Results(U/L)	13	20	22	39	106	29
HV	Kenya	Age(years)	18	24	26	28	33	29
HV	Kenya	Albumin(g/dl)	3.9	4.4	4.5	4.7	5.3	29
HV	Kenya	CX3CL1(pg/mL)	50884.7	50884.7	50884.7	50884.7	51493.9	29
HV	Kenya	CXCL12(pg/ml)	681.74	874.38	1165.92	1269.82	5296.66	29
HV	Kenya	Creatinine(mg/dl)	0.66	1.02	1.08	1.13	1.59	29
HV	Kenya	Height(meter)	1.59	1.67	1.75	1.77	1.81	29
HV	Kenya	Hemoglobin(g/dl)	14.4	14.9	15.7	16.2	19.7	29
HV	Kenya	Lymphocyte(10E9/L)	0.91	1.5	1.84	2.22	3.64	29
HV	Kenya	Neutrophil(10E9/L)	0.64	1.34	1.73	2.45	4.19	29
HV	Kenya	PTX3(pg/ml)	1249.07	1752.16	2206.28	3657.18	18363.4	29
HV	Kenya	Platelets(10E9/L)	114	173	197	243	376	29
HV	Kenya	Pulse(Beats/min)	42	51	63	70.25	88	28
HV	Kenya	SDiastolicBP(mmHg)	49	64	74	77	88	29
HV	Kenya	SSystolicBP(mmHg)	105	115	119	128	147	29
HV	Kenya	TGF.B1(pg/ml)	314.9	314.9	314.9	314.9	314.9	29
HV	Kenya	Temperature(Â°C)	35.3	36.5	36.6	36.8	37.1	29
HV	Kenya	Total_Bilirubin	0.35	0.48	0.64	0.87	2.92	29
HV	Kenya	WBCells(10E9/L)	2.8	3.54	3.81	5.2	6.36	29
HV	Kenya	sCD25(pg/ml)	1086.2	1488.03	2284.25	2644.85	6364.38	29
HV	Kenya	sCD40L(pg/ml)	4290.64	11108.6	24275.2	35651.1	299102	29
HV	Kenya	sRAGE(pg/ml)	102.16	222.88	391.45	512.81	975.02	29
HV	Kenya	sST2(pg/ml)	1765.46	2253.45	2528.74	2528.74	4121.34	29
HV	Kenya	sTNF.RI(pg/ml)	396.85	651.14	691.58	882.37	1983.47	29
HV	Kenya	sTNF.RI(pg/ml)I	99.66	213.98	296.19	460.61	934.96	29
HV	Kenya	sTREM.1(pg/ml)	110.88	125	125	125	145.61	29
HV	Sudan	ALT_Results(U/L)	13	22.75	26.75	29.35	83.6	14
HV	Sudan	Age(years)	17	27	35	38.5	47	14
HV	Sudan	Albumin(g/dl)	3.6	3.82	4	4.38	4.5	14
HV	Sudan	CX3CL1(pg/mL)	7933.77	12255.1	13910.8	16051.4	21287.4	10
HV	Sudan	CXCL12(pg/ml)	664.21	1689.07	2279.52	2760.64	5598.22	10
HV	Sudan	Creatinine(mg/dl)	0.21	0.44	0.56	0.68	0.73	14
HV	Sudan	Height(meter)	1.55	1.68	1.73	1.77	1.81	14
HV	Sudan	Hemoglobin(g/dl)	12.5	13.72	14.55	15.17	17.3	14
HV	Sudan	Lymphocyte(10E9/L)	1.6	1.92	2.15	2.48	5	14
HV	Sudan	Neutrophil(10E9/L)	1.2	2	2.5	3.9	7.1	13
HV	Sudan	PTX3(pg/ml)	1107.34	1864.37	2462.43	3170.64	7240.19	10
HV	Sudan	Platelets(10E9/L)	193	243.25	275.5	301.25	344	14
HV	Sudan	Pulse(Beats/min)	72	72	76	79.5	82	14
HV	Sudan	SDiastolicBP(mmHg)	70	70	77.5	80	90	14
HV	Sudan	SSystolicBP(mmHg)	100	120	120	120	130	14
HV	Sudan	TGF.B1(pg/ml)	367.11	367.11	367.11	367.11	367.11	10
HV	Sudan	Temperature(Â°C)	36	36.5	36.5	36.75	37.2	14
HV	Sudan	Total_Bilirubin	0.2	0.38	0.56	0.72	1.03	14
HV	Sudan	WBCells(10E9/L)	3.5	4.6	5.3	7.7	11.9	14
HV	Sudan	Weight(Kg)	42	65.25	72	75.75	92.1	14
HV	Sudan	sCD25(pg/ml)	2298.29	3819.66	6349.77	7557.58	9794.12	10
HV	Sudan	sCD40L(pg/ml)	1162.5	2442.47	6713.24	13780.5	27776.2	10
HV	Sudan	sRAGE(pg/ml)	203.95	270.48	551.76	818.51	1494.23	10
HV	Sudan	sST2(pg/ml)	1385.98	1691.17	2607.39	3757.19	4524.54	10
HV	Sudan	sTNF.RI(pg/ml)	748.91	1379.48	1635.76	2213.45	3083.78	10
HV	Sudan	sTNF.RI(pg/ml)I	167.46	339.44	458.36	646.33	1737.93	10
HV	Sudan	sTREM.1(pg/ml)	89.51	93.43	143.38	233.71	370.63	10
HV	Uganda	Age(years)	22	24.75	26	27	34	12
HV	Uganda	CX3CL1(pg/mL)	4824.68	10566.5	13419.6	18251.6	28804.5	13
HV	Uganda	CXCL12(pg/ml)	491.91	865.77	1079.18	1265.61	1613.09	13
HV	Uganda	Height(meter)	1.42	1.6	1.77	1.83	2.3	12
HV	Uganda	PTX3(pg/ml)	295.81	533.54	974.1	1620.57	3016.46	13
HV	Uganda	TGF.B1(pg/ml)	109.52	109.52	109.52	109.52	109.52	13
HV	Uganda	Weight(Kg)	54	58.62	62.65	67.25	78	12
HV	Uganda	sCD25(pg/ml)	830.91	2430.49	3057.2	5857.34	11135.9	13
HV	Uganda	sCD40L(pg/ml)	2617.44	5235.62	8046.95	15949.5	19825.4	13
HV	Uganda	sRAGE(pg/ml)	163.04	552.07	1114.79	1458.87	1962.52	13
HV	Uganda	sST2(pg/ml)	672.52	1167.39	2184.27	2427.85	6027.09	13
HV	Uganda	sTNF.RI(pg/ml)	296.91	717.25	978.35	1369.85	2250.97	13
HV	Uganda	sTNF.RI(pg/ml)I	188.5	329.15	611.04	941.35	1939.91	13
HV	Uganda	sTREM.1(pg/ml)	31.26	96.45	113.2	130.8	444.53	13
V1	Ethiopia	ALT_Results(U/L)	15	26	48	87	193	33
V1	Ethiopia	Age(years)	18	20	21.5	24.75	38	34
V1	Ethiopia	Albumin(g/dl)	1.5	1.77	2.16	2.42	3.1	32
V1	Ethiopia	Aspirate_grade	1	2	2	3	6	34
V1	Ethiopia	CX3CL1(pg/mL)	4510.53	7806.32	8774.61	11622.7	17816.5	34
V1	Ethiopia	CXCL12(pg/ml)	432.36	1210.48	1636.73	1923.92	2784.43	34
V1	Ethiopia	Creatinine(mg/dl)	0.54	0.7	0.84	0.98	1.61	34
V1	Ethiopia	Height(meter)	1.56	1.64	1.68	1.7	1.76	34
V1	Ethiopia	Hemoglobin(g/dl)	5.7	7.12	8.1	9.17	11.2	34
V1	Ethiopia	Lymphocyte(10E9/L)	0.2	0.4	0.56	0.71	1.33	34
V1	Ethiopia	Neutrophil(10E9/L)	0.19	0.48	0.58	0.72	1.3	34
V1	Ethiopia	PTX3(pg/ml)	536.93	4565.21	9518.25	12487.9	86164.7	34
V1	Ethiopia	Platelets(10E9/L)	17	49	71.5	108.75	200	34
V1	Ethiopia	Pulse(Beats/min)	61	93.25	108	112.75	134	34
V1	Ethiopia	SDiastolicBP(mmHg)	50	64	68	76	87	34
V1	Ethiopia	SSystolicBP(mmHg)	86	101.75	107.5	115.75	134	34
V1	Ethiopia	Spleen_size	2	8	9.5	13.75	23	34
V1	Ethiopia	TGF.B1(pg/ml)	61.68	61.68	61.68	61.68	61.68	34
V1	Ethiopia	Temperature(Â°C)	35.1	36.12	36.55	37.65	38.5	34
V1	Ethiopia	Total_Bilirubin	0.25	0.52	0.74	1.19	3.02	34
V1	Ethiopia	WBCells(10E9/L)	0.42	1.11	1.37	1.69	2.72	34
V1	Ethiopia	Weight(Kg)	35	46	48.5	51	62	34
V1	Ethiopia	sCD25(pg/ml)	5605.76	12578.1	21713.7	37561.9	67768.8	34
V1	Ethiopia	sCD40L(pg/ml)	1147.95	3364.94	4948.74	7964.39	22858.9	34
V1	Ethiopia	sRAGE(pg/ml)	411.03	1485.12	1904.68	3055.88	10763.7	34
V1	Ethiopia	sST2(pg/ml)	3236.21	3236.21	3236.21	4775.75	110666	34
V1	Ethiopia	sTNF.RI(pg/ml)	1618.17	3283.12	4198.57	6243.66	13959.3	34
V1	Ethiopia	sTNF.RI(pg/ml)I	225.07	325.27	846.66	1585.12	6915.62	34
V1	Ethiopia	sTREM.1(pg/ml)	41.95	64.27	85.38	126.13	401.89	34
V1	Kenya	ALT_Results(U/L)	11	15.5	23	27	192	31
V1	Kenya	Age(years)	12	12	15	17.5	34	31
V1	Kenya	Albumin(g/dl)	1.7	2.4	2.7	3.05	4	31
V1	Kenya	Aspirate_grade	1	1	2	4	5	31
V1	Kenya	CX3CL1(pg/mL)	50884.7	50884.7	50884.7	50884.7	109710	31
V1	Kenya	CXCL12(pg/ml)	688.57	966.63	1228.42	1388.15	2041.03	31
V1	Kenya	Creatinine(mg/dl)	0.23	0.77	0.87	0.95	1.23	31
V1	Kenya	Height(meter)	1.37	1.54	1.62	1.7	1.78	31
V1	Kenya	Hemoglobin(g/dl)	7.1	8.15	9.2	9.85	13	31
V1	Kenya	Lymphocyte(10E9/L)	0.24	0.46	0.73	0.97	39.5	31
V1	Kenya	Neutrophil(10E9/L)	0.22	0.7	1.07	1.98	3.45	31
V1	Kenya	PTX3(pg/ml)	1799.76	3057.96	4387.28	8671.35	15470.9	31
V1	Kenya	Platelets(10E9/L)	56	103.5	129	168.5	785	31
V1	Kenya	Pulse(Beats/min)	62	82.5	91	105	120	31
V1	Kenya	SDiastolicBP(mmHg)	58	60	64	69.5	78	31
V1	Kenya	SSystolicBP(mmHg)	94	106.5	114	118	141	31
V1	Kenya	Spleen_size	3	6	10	12	16	29
V1	Kenya	TGF.B1(pg/ml)	314.9	314.9	314.9	314.9	314.9	31
V1	Kenya	Temperature(Â°C)	36.7	36.9	37.2	37.4	38.9	31
V1	Kenya	Total_Bilirubin	0.22	0.32	0.43	0.6	1.05	31
V1	Kenya	WBCells(10E9/L)	1.1	1.45	2	2.85	4.4	31
V1	Kenya	Weight(Kg)	28	35	43	51.5	58	31
V1	Kenya	sCD25(pg/ml)	7267.49	13242.2	17387.7	21824.6	48631.2	31
V1	Kenya	sCD40L(pg/ml)	3596.2	9778.14	17928.2	35532.8	73902.7	31
V1	Kenya	sRAGE(pg/ml)	119.27	357.07	516.57	770.86	1290.1	31
V1	Kenya	sST2(pg/ml)	1765.46	2528.74	2745.02	3184.74	18373.7	31
V1	Kenya	sTNF.RI(pg/ml)	1145.08	2293.94	2977.94	4076.36	8017	31
V1	Kenya	sTNF.RI(pg/ml)I	306.54	950.6	1422.22	1980.53	4226.12	31
V1	Kenya	sTREM.1(pg/ml)	110.88	125	125	135.64	677.12	31
V1	Sudan	ALT_Results(U/L)	12.9	40	52.2	78	144	13
V1	Sudan	Age(years)	11	14	20	27	47	13
V1	Sudan	Albumin(g/dl)	2.7	3	3.2	3.4	3.9	13
V1	Sudan	CX3CL1(pg/mL)	13435.9	17462.1	19121.1	21831.4	29093.2	13
V1	Sudan	CXCL12(pg/ml)	2197.6	2896.96	4084.65	5415.96	8039.51	13
V1	Sudan	Creatinine(mg/dl)	0.24	0.57	0.68	0.78	0.99	13
V1	Sudan	Height(meter)	1.25	1.5	1.72	1.78	1.87	13
V1	Sudan	Hemoglobin(g/dl)	7	8.7	9.9	11.2	12.4	13
V1	Sudan	Lymphocyte(10E9/L)	0.86	1.1	1.6	1.7	2.7	13
V1	Sudan	Neutrophil(10E9/L)	0.7	1	1.4	1.8	3	13
V1	Sudan	PTX3(pg/ml)	7532.79	13351.5	16078.2	30878	42072.6	13
V1	Sudan	Platelets(10E9/L)	66	109	133	163	250	13
V1	Sudan	Pulse(Beats/min)	72	80	88	90	92	13
V1	Sudan	SDiastolicBP(mmHg)	50	60	70	70	80	13
V1	Sudan	SSystolicBP(mmHg)	80	100	110	110	120	13
V1	Sudan	Spleen_size	2	6	7	8	10	10
V1	Sudan	TGF.B1(pg/ml)	367.11	367.11	367.11	367.11	367.11	13
V1	Sudan	Temperature(Â°C)	37.5	37.8	38	38.5	39.4	13
V1	Sudan	Total_Bilirubin	0.52	0.66	0.68	0.69	1.04	13
V1	Sudan	WBCells(10E9/L)	2.1	2.2	2.8	4.3	5	13
V1	Sudan	Weight(Kg)	23.2	36	57	62	65	13
V1	Sudan	sCD25(pg/ml)	25840	38288.9	44895.1	77813	85550.6	13
V1	Sudan	sCD40L(pg/ml)	1563.57	3292.34	7320.78	17742.7	48618.9	13
V1	Sudan	sRAGE(pg/ml)	366.45	1029.12	1431.4	2778.13	6907.97	13
V1	Sudan	sST2(pg/ml)	4873.88	6268.14	8709.24	9353.08	22242.9	13
V1	Sudan	sTNF.RI(pg/ml)	2817.37	4225.69	5531.51	6093.18	8132.56	13
V1	Sudan	sTNF.RI(pg/ml)I	1504.86	2077.89	2527.88	2774.36	4197.21	13
V1	Sudan	sTREM.1(pg/ml)	164.91	192.08	222.89	405.57	556.02	13
V1	Uganda	ALT_Results(U/L)	5.9	11.2	20.1	29.5	66.3	17
V1	Uganda	Age(years)	13	15	16	17	35	17
V1	Uganda	Albumin(g/dl)	1.03	2.34	2.77	3.04	3.51	17
V1	Uganda	Aspirate_grade	1	1	1	1	3	15
V1	Uganda	CX3CL1(pg/mL)	6658.98	12601.7	15613.8	35462.2	52419.1	15
V1	Uganda	CXCL12(pg/ml)	454.86	740.04	907.69	1466.86	2045.1	15
V1	Uganda	Creatinine(mg/dl)	0.31	0.37	0.45	0.59	1.12	17
V1	Uganda	Height(meter)	1.31	1.58	1.61	1.67	1.81	17
V1	Uganda	Hemoglobin(g/dl)	5.7	6.5	8.3	9	11.1	17
V1	Uganda	Lymphocyte(10E9/L)	0.37	0.68	1.16	1.24	1.89	17
V1	Uganda	Neutrophil(10E9/L)	0.36	0.65	1.11	1.6	2.73	17
V1	Uganda	PTX3(pg/ml)	1361.53	2374.46	3811.2	5439.28	12514.5	15
V1	Uganda	Platelets(10E9/L)	48	80	107	148	242	17
V1	Uganda	Pulse(Beats/min)	50	78.75	88.5	106	125	16
V1	Uganda	SDiastolicBP(mmHg)	47	55.5	61	70.5	78	11
V1	Uganda	SSystolicBP(mmHg)	76	95	102	113	144	11
V1	Uganda	Spleen_size	5	8	9	10	18	13
V1	Uganda	TGF.B1(pg/ml)	109.52	109.52	109.52	245.63	836.93	15
V1	Uganda	Temperature(Â°C)	36.2	36.6	36.8	36.8	37.6	17
V1	Uganda	Total_Bilirubin	0.1	0.3	0.33	0.64	6.11	17
V1	Uganda	WBCells(10E9/L)	0.89	1.74	2.75	3.12	4.16	17
V1	Uganda	Weight(Kg)	15.4	36	42	48	59	17
V1	Uganda	sCD25(pg/ml)	4123.43	12266	23524.5	46563.4	73544.1	15
V1	Uganda	sCD40L(pg/ml)	1754.47	4152.82	5341.59	12946.2	42929.9	15
V1	Uganda	sRAGE(pg/ml)	237.97	443.76	664.26	1092.16	2363.36	15
V1	Uganda	sST2(pg/ml)	1429.36	2321.52	2918.53	4780.03	19073.8	15
V1	Uganda	sTNF.RI(pg/ml)	555.03	2140.68	4139.64	7265.22	17749.2	15
V1	Uganda	sTNF.RI(pg/ml)I	325.79	1659.81	2697.34	4130.44	9139.94	15
V1	Uganda	sTREM.1(pg/ml)	44.39	113.16	137.71	294.42	718.78	15
V2	Ethiopia	ALT_Results(U/L)	17	36	50	67	163	33
V2	Ethiopia	Age(years)	18	20	21.5	24.75	38	34
V2	Ethiopia	Albumin(g/dl)	1.62	2.79	3.12	3.47	3.97	32
V2	Ethiopia	Aspirate_grade	1	2	2	3	6	34
V2	Ethiopia	CX3CL1(pg/mL)	3967.74	5031.97	6438.82	7563.24	15131.3	33
V2	Ethiopia	CXCL12(pg/ml)	432.36	1302.5	1510.78	1730.92	3391.9	33
V2	Ethiopia	Creatinine(mg/dl)	0.42	0.66	0.72	0.82	1.4	33
V2	Ethiopia	Height(meter)	1.56	1.65	1.68	1.7	1.76	33
V2	Ethiopia	Hemoglobin(g/dl)	1.05	9.6	10.4	11.4	14.7	33
V2	Ethiopia	Lymphocyte(10E9/L)	0.58	0.92	1.08	1.4	2.85	32
V2	Ethiopia	Neutrophil(10E9/L)	0.42	1.02	1.46	2.35	3.4	28
V2	Ethiopia	PTX3(pg/ml)	347.85	2759.18	3655.68	6569.54	14262.2	33
V2	Ethiopia	Platelets(10E9/L)	115	181	212	263	449	33
V2	Ethiopia	Pulse(Beats/min)	60	77	83	92	120	33
V2	Ethiopia	SDiastolicBP(mmHg)	54	67	74	77	85	33
V2	Ethiopia	SSystolicBP(mmHg)	80	100	112	116	131	33
V2	Ethiopia	Spleen_size	0	2	4	7	13	33
V2	Ethiopia	TGF.B1(pg/ml)	61.68	61.68	61.68	61.68	79.87	33
V2	Ethiopia	Temperature(Â°C)	35.5	36	36.3	36.5	37.4	33
V2	Ethiopia	Total_Bilirubin	0.13	0.47	0.62	0.85	1.5	30
V2	Ethiopia	WBCells(10E9/L)	1.63	2.34	2.94	4.37	6.31	33
V2	Ethiopia	Weight(Kg)	30	47	49	51	64	33
V2	Ethiopia	sCD25(pg/ml)	5605.76	5605.76	5785.75	6146.23	21858.8	33
V2	Ethiopia	sCD40L(pg/ml)	3311.07	6888.98	11499.2	16491.5	62269.6	33
V2	Ethiopia	sRAGE(pg/ml)	402.26	1615.14	3013.2	7490.78	41568.7	33
V2	Ethiopia	sST2(pg/ml)	3236.21	3236.21	3236.21	3236.21	17455.1	33
V2	Ethiopia	sTNF.RI(pg/ml)	434.69	1079.57	1612.21	2124.94	4874.98	33
V2	Ethiopia	sTNF.RI(pg/ml)I	225.07	269.7	316.51	332.86	3434.72	33
V2	Ethiopia	sTREM.1(pg/ml)	40.6	62.59	64.27	66.99	238.3	33
V2	Kenya	ALT_Results(U/L)	17	33	42	61	148	21
V2	Kenya	Age(years)	12	12	15	17.5	34	31
V2	Kenya	Albumin(g/dl)	2.7	3.3	3.5	3.8	4.5	21
V2	Kenya	Aspirate_grade	1	1	2	4	5	31
V2	Kenya	CX3CL1(pg/mL)	50884.7	50884.7	50884.7	50884.7	61648	29
V2	Kenya	CXCL12(pg/ml)	801.45	1173.34	1462.34	1703.59	3117.32	29
V2	Kenya	Creatinine(mg/dl)	0.6	0.83	0.96	1.08	1.62	21
V2	Kenya	Height(meter)	1.37	1.54	1.62	1.7	1.78	31
V2	Kenya	Hemoglobin(g/dl)	7.8	10.9	11.4	12.6	15.7	21
V2	Kenya	Lymphocyte(10E9/L)	0.05	0.75	0.98	1.52	2.42	21
V2	Kenya	Neutrophil(10E9/L)	0.2	1.01	1.36	2.83	3.86	21
V2	Kenya	PTX3(pg/ml)	1109.74	3062.71	4058.01	6331.2	11093	29
V2	Kenya	Platelets(10E9/L)	61	130	150	259	467	21
V2	Kenya	Pulse(Beats/min)	64	75.5	79	88	105	31
V2	Kenya	SDiastolicBP(mmHg)	58	62.5	64	69.5	75	31
V2	Kenya	SSystolicBP(mmHg)	98	108	116	120	130	31
V2	Kenya	Spleen_size	2	2.25	4	6	8	10
V2	Kenya	TGF.B1(pg/ml)	314.9	314.9	314.9	314.9	314.9	29
V2	Kenya	Temperature(Â°C)	36.2	36.5	36.8	36.8	37.4	31
V2	Kenya	Total_Bilirubin	0.24	0.35	0.45	0.6	0.98	21
V2	Kenya	WBCells(10E9/L)	1.2	2.3	2.6	4	5.4	21
V2	Kenya	sCD25(pg/ml)	2428.11	4893.5	6038.97	8601.18	24780.2	29
V2	Kenya	sCD40L(pg/ml)	4929.69	30109.3	66112.6	88527.7	169215	29
V2	Kenya	sRAGE(pg/ml)	263.45	517.5	664.6	1041.16	3259.47	29
V2	Kenya	sST2(pg/ml)	1765.46	2486.15	2528.74	2530.03	4916.59	29
V2	Kenya	sTNF.RI(pg/ml)	577.51	1359.25	2003.19	2637.18	6136.75	29
V2	Kenya	sTNF.RI(pg/ml)I	144.55	346.69	660.97	826.98	3053.26	29
V2	Kenya	sTREM.1(pg/ml)	125	125	125	125	257.05	29
V2	Sudan	ALT_Results(U/L)	6	27.5	47	59.9	94.3	11
V2	Sudan	Age(years)	11	14	20	27	47	13
V2	Sudan	Albumin(g/dl)	2.6	3.3	3.4	3.6	4	11
V2	Sudan	CX3CL1(pg/mL)	11111.6	14791.2	15753.5	19522.6	24686.3	13
V2	Sudan	CXCL12(pg/ml)	1761.79	2802.12	3200.14	3761.3	5720.5	13
V2	Sudan	Creatinine(mg/dl)	0.1	0.28	0.61	1.07	2.4	11
V2	Sudan	Height(meter)	1.25	1.5	1.72	1.78	1.87	13
V2	Sudan	Hemoglobin(g/dl)	7.5	9.8	11.1	12.1	13.9	13
V2	Sudan	Lymphocyte(10E9/L)	0.8	1.4	1.5	2.3	3.65	13
V2	Sudan	Neutrophil(10E9/L)	1.1	1.6	2	2.6	3	13
V2	Sudan	PTX3(pg/ml)	3836.64	5498.53	7043.52	9583.65	12345.6	13
V2	Sudan	Platelets(10E9/L)	162	260	316	337	520	13
V2	Sudan	Pulse(Beats/min)	74	74	76	78	84	13
V2	Sudan	SDiastolicBP(mmHg)	70	70	75	80	80	13
V2	Sudan	SSystolicBP(mmHg)	100	110	110	120	120	13
V2	Sudan	Spleen_size	2	2	2	2	2	1
V2	Sudan	TGF.B1(pg/ml)	367.11	367.11	367.11	367.11	367.11	13
V2	Sudan	Temperature(Â°C)	36.2	36.3	36.5	36.5	37.2	13
V2	Sudan	Total_Bilirubin	0.19	0.36	0.4	0.54	0.63	11
V2	Sudan	WBCells(10E9/L)	2.7	3.3	4.2	5.4	7.5	13
V2	Sudan	Weight(Kg)	23	37	57.6	62	66	13
V2	Sudan	sCD25(pg/ml)	9041.06	11767	14497.7	17524.8	44303.9	13
V2	Sudan	sCD40L(pg/ml)	5702.94	9279.35	11489.8	28127.6	79674	13
V2	Sudan	sRAGE(pg/ml)	236.93	1162.54	1954.45	3191.02	26497.5	13
V2	Sudan	sST2(pg/ml)	2748.62	3502.41	3908.7	4425.19	6876.78	13
V2	Sudan	sTNF.RI(pg/ml)	1598.18	2284.16	3001.99	4498.45	8385.84	13
V2	Sudan	sTNF.RI(pg/ml)I	544.33	743.05	1149.18	1489.28	2960.64	13
V2	Sudan	sTREM.1(pg/ml)	127.6	164.91	177.13	247.11	434.33	13
V2	Uganda	Age(years)	13	15	15.5	17	35	16
V2	Uganda	Aspirate_grade	1	1	1	1	3	14
V2	Uganda	CX3CL1(pg/mL)	6268.33	10636.4	15037.7	23072	43840.7	15
V2	Uganda	CXCL12(pg/ml)	556.88	1053.56	1347.67	1476.48	3562.97	15
V2	Uganda	Height(meter)	1.31	1.57	1.6	1.65	1.81	15
V2	Uganda	PTX3(pg/ml)	1575.37	2250.43	3182.89	4994.9	7655.43	15
V2	Uganda	Pulse(Beats/min)	62	71.25	90	102.25	125	14
V2	Uganda	SDiastolicBP(mmHg)	54	65	66.5	68	78	10
V2	Uganda	SSystolicBP(mmHg)	90	100.25	106	116.5	144	10
V2	Uganda	TGF.B1(pg/ml)	109.52	109.52	109.52	219.05	1653.25	15
V2	Uganda	Temperature(Â°C)	36.2	36.55	36.8	36.85	37	15
V2	Uganda	Weight(Kg)	15.4	36.75	42	47	59	15
V2	Uganda	sCD25(pg/ml)	3307.35	5679.57	9076.39	13732.8	33040.6	15
V2	Uganda	sCD40L(pg/ml)	2520.77	13701.2	21438	23047.4	31995	15
V2	Uganda	sRAGE(pg/ml)	345.99	882.24	1349.79	3067.77	3839.78	15
V2	Uganda	sST2(pg/ml)	704.9	2161.12	2909.28	3651.49	8974.12	15
V2	Uganda	sTNF.RI(pg/ml)	515.67	1367.01	1788.82	4503.47	25646.9	15
V2	Uganda	sTNF.RI(pg/ml)I	249.15	670.1	1179.44	2774.14	9768.48	15
V2	Uganda	sTREM.1(pg/ml)	54.52	85.36	196.21	252.73	534.14	15

## Sheet: Female
Supplementary table 1: Female data. HV: Convenience Control; V1: Pre-treatment; V2: Post-treatment. Patients: Number of samples without missing data
Class	Country	variable	Min	Q1	Median	Q3	Max	Patients
HV	Ethiopia	ALT_Results(U/L)	16	16	16	16	16	1
HV	Ethiopia	Age(years)	20	20	20	20	20	1
HV	Ethiopia	Albumin(g/dl)	2.95	2.95	2.95	2.95	2.95	1
HV	Ethiopia	CX3CL1(pg/mL)	6457.38	6457.38	6457.38	6457.38	6457.38	1
HV	Ethiopia	CXCL12(pg/ml)	1169.6	1169.6	1169.6	1169.6	1169.6	1
HV	Ethiopia	Creatinine(mg/dl)	0.68	0.68	0.68	0.68	0.68	1
HV	Ethiopia	Height(meter)	1.6	1.6	1.6	1.6	1.6	1
HV	Ethiopia	Hemoglobin(g/dl)	13.7	13.7	13.7	13.7	13.7	1
HV	Ethiopia	Lymphocyte(10E9/L)	2.57	2.57	2.57	2.57	2.57	1
HV	Ethiopia	Neutrophil(10E9/L)	0.89	0.89	0.89	0.89	0.89	1
HV	Ethiopia	PTX3(pg/ml)	3224.75	3224.75	3224.75	3224.75	3224.75	1
HV	Ethiopia	Platelets(10E9/L)	248	248	248	248	248	1
HV	Ethiopia	Pulse(Beats/min)	63	63	63	63	63	1
HV	Ethiopia	SDiastolicBP(mmHg)	67	67	67	67	67	1
HV	Ethiopia	SSystolicBP(mmHg)	110	110	110	110	110	1
HV	Ethiopia	TGF.B1(pg/ml)	61.68	61.68	61.68	61.68	61.68	1
HV	Ethiopia	Temperature(Â°C)	36	36	36	36	36	1
HV	Ethiopia	Total_Bilirubin	0.1	0.1	0.1	0.1	0.1	1
HV	Ethiopia	WBCells(10E9/L)	3.98	3.98	3.98	3.98	3.98	1
HV	Ethiopia	Weight(Kg)	50	50	50	50	50	1
HV	Ethiopia	sCD25(pg/ml)	5785.75	5785.75	5785.75	5785.75	5785.75	1
HV	Ethiopia	sCD40L(pg/ml)	11853	11853	11853	11853	11853	1
HV	Ethiopia	sRAGE(pg/ml)	1325.21	1325.21	1325.21	1325.21	1325.21	1
HV	Ethiopia	sST2(pg/ml)	3236.21	3236.21	3236.21	3236.21	3236.21	1
HV	Ethiopia	sTNF.RI(pg/ml)	397.39	397.39	397.39	397.39	397.39	1
HV	Ethiopia	sTNF.RI(pg/ml)I	269.7	269.7	269.7	269.7	269.7	1
HV	Ethiopia	sTREM.1(pg/ml)	62.59	62.59	62.59	62.59	62.59	1
HV	Kenya	ALT_Results(U/L)	10	10	10	10	10	1
HV	Kenya	Age(years)	21	21	21	21	21	1
HV	Kenya	Albumin(g/dl)	4.4	4.4	4.4	4.4	4.4	1
HV	Kenya	CX3CL1(pg/mL)	50884.7	50884.7	50884.7	50884.7	50884.7	1
HV	Kenya	CXCL12(pg/ml)	957.5	957.5	957.5	957.5	957.5	1
HV	Kenya	Creatinine(mg/dl)	0.91	0.91	0.91	0.91	0.91	1
HV	Kenya	Height(meter)	1.62	1.62	1.62	1.62	1.62	1
HV	Kenya	Hemoglobin(g/dl)	11	11	11	11	11	1
HV	Kenya	Lymphocyte(10E9/L)	3.56	3.56	3.56	3.56	3.56	1
HV	Kenya	Neutrophil(10E9/L)	2.67	2.67	2.67	2.67	2.67	1
HV	Kenya	PTX3(pg/ml)	6120.27	6120.27	6120.27	6120.27	6120.27	1
HV	Kenya	Platelets(10E9/L)	387	387	387	387	387	1
HV	Kenya	Pulse(Beats/min)	74	74	74	74	74	1
HV	Kenya	SDiastolicBP(mmHg)	72	72	72	72	72	1
HV	Kenya	SSystolicBP(mmHg)	118	118	118	118	118	1
HV	Kenya	TGF.B1(pg/ml)	314.9	314.9	314.9	314.9	314.9	1
HV	Kenya	Temperature(Â°C)	36.7	36.7	36.7	36.7	36.7	1
HV	Kenya	Total_Bilirubin	0.27	0.27	0.27	0.27	0.27	1
HV	Kenya	WBCells(10E9/L)	6.58	6.58	6.58	6.58	6.58	1
HV	Kenya	sCD25(pg/ml)	3101.88	3101.88	3101.88	3101.88	3101.88	1
HV	Kenya	sCD40L(pg/ml)	77875.4	77875.4	77875.4	77875.4	77875.4	1
HV	Kenya	sRAGE(pg/ml)	506.5	506.5	506.5	506.5	506.5	1
HV	Kenya	sST2(pg/ml)	1854.09	1854.09	1854.09	1854.09	1854.09	1
HV	Kenya	sTNF.RI(pg/ml)	678.43	678.43	678.43	678.43	678.43	1
HV	Kenya	sTNF.RI(pg/ml)I	309.24	309.24	309.24	309.24	309.24	1
HV	Kenya	sTREM.1(pg/ml)	125	125	125	125	125	1
HV	Sudan	ALT_Results(U/L)	9.1	15.9	20.2	23.3	63.9	9
HV	Sudan	Age(years)	17	28	32	42	48	9
HV	Sudan	Albumin(g/dl)	3.6	3.8	3.8	3.9	4.1	9
HV	Sudan	CX3CL1(pg/mL)	9846.21	17332.3	18985.8	19814.4	26972.9	5
HV	Sudan	CXCL12(pg/ml)	874.95	1088.37	2576.07	2928.37	2941.6	5
HV	Sudan	Creatinine(mg/dl)	0.15	0.19	0.4	0.51	0.52	9
HV	Sudan	Height(meter)	1.6	1.6	1.68	1.7	1.72	9
HV	Sudan	Hemoglobin(g/dl)	12.1	12.7	13	13.1	13.4	9
HV	Sudan	Lymphocyte(10E9/L)	1.9	2.3	2.4	2.9	3.4	9
HV	Sudan	Neutrophil(10E9/L)	1.9	2.7	3.1	5	7.1	9
HV	Sudan	PTX3(pg/ml)	1477.59	1871.87	2311.37	2631.28	5894.45	5
HV	Sudan	Platelets(10E9/L)	213	258	295	320	490	9
HV	Sudan	Pulse(Beats/min)	72	72	76	78	84	9
HV	Sudan	SDiastolicBP(mmHg)	70	70	70	80	90	9
HV	Sudan	SSystolicBP(mmHg)	110	110	120	120	130	9
HV	Sudan	TGF.B1(pg/ml)	367.11	367.11	367.11	367.11	367.11	5
HV	Sudan	Temperature(Â°C)	36.1	36.4	36.5	36.6	36.7	9
HV	Sudan	Total_Bilirubin	0.09	0.13	0.25	0.36	4.1	9
HV	Sudan	WBCells(10E9/L)	4.6	5.2	7.2	8.1	10.5	9
HV	Sudan	Weight(Kg)	53	57	65	76	84	9
HV	Sudan	sCD25(pg/ml)	3895.19	4095.22	4850.96	5369.57	7919.07	5
HV	Sudan	sCD40L(pg/ml)	2336.35	5482.18	6742.2	8795.52	63833.8	5
HV	Sudan	sRAGE(pg/ml)	353.97	425.84	447.34	660.6	1291.62	5
HV	Sudan	sST2(pg/ml)	2187.14	2263.53	2330.47	3811.25	3835.87	5
HV	Sudan	sTNF.RI(pg/ml)	823.06	833.89	1372.19	1396.33	2035.48	5
HV	Sudan	sTNF.RI(pg/ml)I	247.13	330.49	531.22	544.57	1620.13	5
HV	Sudan	sTREM.1(pg/ml)	189.76	200.46	249.19	267.33	441.94	5
HV	Uganda	Age(years)	20	24	26	35	39	7
HV	Uganda	CX3CL1(pg/mL)	7483.35	14328.9	15260.2	17648.1	21920.3	7
HV	Uganda	CXCL12(pg/ml)	507.35	595.16	818.98	1237.16	1388.77	7
HV	Uganda	Height(meter)	1.23	1.4	1.43	1.58	1.73	7
HV	Uganda	PTX3(pg/ml)	595.14	731.01	849.82	1186.38	1448.17	7
HV	Uganda	TGF.B1(pg/ml)	109.52	109.52	109.52	109.52	109.52	7
HV	Uganda	Weight(Kg)	58.2	58.6	60.5	65.65	75	7
HV	Uganda	sCD25(pg/ml)	1052.28	1693.91	2162.08	2999.46	4626.85	7
HV	Uganda	sCD40L(pg/ml)	877.24	4042.43	6639.46	10249.1	12835.5	7
HV	Uganda	sRAGE(pg/ml)	253.08	308.37	404.6	522.39	837.6	7
HV	Uganda	sST2(pg/ml)	728.62	1279.63	1658.58	2127.78	2921.26	7
HV	Uganda	sTNF.RI(pg/ml)	211.44	395.78	638.59	740.21	1144.58	7
HV	Uganda	sTNF.RI(pg/ml)I	98.01	140.76	163.67	280.96	639.09	7
HV	Uganda	sTREM.1(pg/ml)	40.49	137.54	140.46	203.1	275.4	7
V1	Kenya	ALT_Results(U/L)	14	15.5	22.5	30.25	34	4
V1	Kenya	Age(years)	12	12	12.5	14	17	4
V1	Kenya	Albumin(g/dl)	2	2.6	2.85	3.15	3.9	4
V1	Kenya	Aspirate_grade	1	1	1.5	2	2	4
V1	Kenya	CX3CL1(pg/mL)	50884.7	50884.7	50884.7	50884.7	50884.7	4
V1	Kenya	CXCL12(pg/ml)	968.16	1109.7	1161.4	1191.47	1268.1	4
V1	Kenya	Creatinine(mg/dl)	0.65	0.78	0.85	0.88	0.89	4
V1	Kenya	Height(meter)	1.48	1.5	1.5	1.51	1.54	4
V1	Kenya	Hemoglobin(g/dl)	8.2	8.8	9.4	9.98	10.5	4
V1	Kenya	Lymphocyte(10E9/L)	0.35	0.35	0.44	0.59	0.74	4
V1	Kenya	Neutrophil(10E9/L)	0.44	0.54	1.39	2.23	2.33	4
V1	Kenya	PTX3(pg/ml)	2421.34	3282.69	4295.55	7174.66	13634.8	4
V1	Kenya	Platelets(10E9/L)	89	109.25	409	837.75	1245	4
V1	Kenya	Pulse(Beats/min)	80	83	97	112	118	4
V1	Kenya	SDiastolicBP(mmHg)	62	62.75	65.5	70.25	77	4
V1	Kenya	SSystolicBP(mmHg)	105	108	113.5	118	118	4
V1	Kenya	Spleen_size	6	6	6	7	10	4
V1	Kenya	TGF.B1(pg/ml)	314.9	314.9	314.9	314.9	314.9	4
V1	Kenya	Temperature(Â°C)	36.8	37.33	37.7	37.9	37.9	4
V1	Kenya	Total_Bilirubin	0.14	0.33	0.45	0.61	0.9	4
V1	Kenya	WBCells(10E9/L)	1	1.3	2	2.62	2.7	4
V1	Kenya	Weight(Kg)	32	32.75	35.5	39	42	4
V1	Kenya	sCD25(pg/ml)	12801.3	12903.8	19576	30848.8	44753.2	4
V1	Kenya	sCD40L(pg/ml)	6142.78	8965.17	10762.4	16799.1	32340	4
V1	Kenya	sRAGE(pg/ml)	383.52	676.94	815.32	942.84	1203.74	4
V1	Kenya	sST2(pg/ml)	2122.58	2427.2	2528.74	2884.72	3952.63	4
V1	Kenya	sTNF.RI(pg/ml)	1805.68	2526.26	2791.66	3328.75	4864.38	4
V1	Kenya	sTNF.RI(pg/ml)I	1593.76	1644.38	2432.31	3565.47	4651.79	4
V1	Kenya	sTREM.1(pg/ml)	125	125	125	125	125	4
V1	Sudan	ALT_Results(U/L)	15.2	19.1	29.2	45.5	68	4
V1	Sudan	Age(years)	10	11	14	22	28	5
V1	Sudan	Albumin(g/dl)	2.5	2.72	3	3.33	3.7	4
V1	Sudan	CX3CL1(pg/mL)	11133	14231.4	15750.6	17980.4	19261.5	5
V1	Sudan	CXCL12(pg/ml)	1994.96	2851.95	3261.24	3522.16	8645.2	5
V1	Sudan	Creatinine(mg/dl)	0.25	0.26	0.26	0.33	0.5	4
V1	Sudan	Height(meter)	0.02	1.3	1.31	1.52	1.58	5
V1	Sudan	Hemoglobin(g/dl)	6.7	7.3	8.2	8.3	11.2	5
V1	Sudan	Lymphocyte(10E9/L)	1.1	1.2	1.3	3	3	5
V1	Sudan	Neutrophil(10E9/L)	0.7	1	1.3	1.5	2.7	5
V1	Sudan	PTX3(pg/ml)	10962.6	14215.5	16441.2	30540.9	40843.8	5
V1	Sudan	Platelets(10E9/L)	22	59	87	172	246	5
V1	Sudan	Pulse(Beats/min)	80	86	90	92	92	5
V1	Sudan	SDiastolicBP(mmHg)	60	60	60	60	65	5
V1	Sudan	SSystolicBP(mmHg)	90	100	100	100	100	5
V1	Sudan	Spleen_size	4	7	10	10	10	3
V1	Sudan	TGF.B1(pg/ml)	367.11	367.11	367.11	367.11	367.11	5
V1	Sudan	Temperature(Â°C)	38	38.7	39	39	39	5
V1	Sudan	Total_Bilirubin	0.44	0.46	0.52	0.63	0.81	4
V1	Sudan	WBCells(10E9/L)	1.9	2.3	2.9	4.6	6.3	5
V1	Sudan	Weight(Kg)	24	26	46	51	58	5
V1	Sudan	sCD25(pg/ml)	42414.5	54066.9	58396.1	85599.3	89294.3	5
V1	Sudan	sCD40L(pg/ml)	948.75	1411.16	3270.61	5979.93	30073.7	5
V1	Sudan	sRAGE(pg/ml)	497.96	1002.94	1387.02	3449.44	3853.72	5
V1	Sudan	sST2(pg/ml)	6237.1	8311.93	9106.34	10270.2	84291.3	5
V1	Sudan	sTNF.RI(pg/ml)	4206.3	4635.61	5472.53	7611.01	14075.6	5
V1	Sudan	sTNF.RI(pg/ml)I	1278.71	1384.86	1554.98	2645.5	4444.77	5
V1	Sudan	sTREM.1(pg/ml)	97.82	148.14	266.36	267.11	279.14	5
V1	Uganda	ALT_Results(U/L)	12.6	15	17.4	31.8	51.9	5
V1	Uganda	Age(years)	12	15	16	21	50	5
V1	Uganda	Albumin(g/dl)	2.04	2.37	2.61	2.76	3.17	5
V1	Uganda	Aspirate_grade	1	1	2	2	3	5
V1	Uganda	CX3CL1(pg/mL)	8714.92	13094.8	13245.2	14621.9	41474.3	5
V1	Uganda	CXCL12(pg/ml)	527.58	576	599.2	685	1112.93	5
V1	Uganda	Creatinine(mg/dl)	0.25	0.28	0.34	0.44	0.65	5
V1	Uganda	Height(meter)	1.37	1.53	1.57	1.64	1.7	5
V1	Uganda	Hemoglobin(g/dl)	5.6	7.7	8.4	9.1	9.9	5
V1	Uganda	Lymphocyte(10E9/L)	0.59	0.64	0.65	0.87	1.21	5
V1	Uganda	Neutrophil(10E9/L)	0.37	0.6	0.63	0.99	1.43	5
V1	Uganda	PTX3(pg/ml)	717.62	2224.04	2528.13	3364.89	4344.32	5
V1	Uganda	Platelets(10E9/L)	55	108	127	131	152	5
V1	Uganda	Pulse(Beats/min)	85	95	105	106	112	5
V1	Uganda	SDiastolicBP(mmHg)	60	65.25	67.5	73.5	90	4
V1	Uganda	SSystolicBP(mmHg)	94	101.5	105.5	112	127	4
V1	Uganda	Spleen_size	7.5	8.5	9.5	10.4	11.3	3
V1	Uganda	TGF.B1(pg/ml)	109.52	109.52	109.52	109.52	1525.01	5
V1	Uganda	Temperature(Â°C)	36.4	36.6	36.7	36.8	36.8	5
V1	Uganda	Total_Bilirubin	0.37	0.47	0.5	0.54	0.55	5
V1	Uganda	WBCells(10E9/L)	1.18	1.48	1.54	2.27	2.53	5
V1	Uganda	Weight(Kg)	25	32	43	44	55	5
V1	Uganda	sCD25(pg/ml)	11792.4	12435.5	13571.9	16480.4	23031.1	5
V1	Uganda	sCD40L(pg/ml)	1731.95	4395.56	5761.46	11754	12001.2	5
V1	Uganda	sRAGE(pg/ml)	525.52	742.76	863.47	997.27	1016.93	5
V1	Uganda	sST2(pg/ml)	1660.75	1827.31	2833.06	3047	5799.72	5
V1	Uganda	sTNF.RI(pg/ml)	1338.85	1411.61	1803.85	1865.18	7440.81	5
V1	Uganda	sTNF.RI(pg/ml)I	938.44	999.56	1096.93	1523.47	4163.71	5
V1	Uganda	sTREM.1(pg/ml)	140.2	159.78	171.97	197.08	813.63	5
V2	Kenya	ALT_Results(U/L)	29	33	37	42.5	48	3
V2	Kenya	Age(years)	12	12	12.5	14	17	4
V2	Kenya	Albumin(g/dl)	3.6	3.65	3.7	3.95	4.2	3
V2	Kenya	Aspirate_grade	1	1	1.5	2	2	4
V2	Kenya	CX3CL1(pg/mL)	50884.7	50884.7	50884.7	50884.7	50884.7	4
V2	Kenya	CXCL12(pg/ml)	971.32	1162.78	1294	1376.34	1421.12	4
V2	Kenya	Creatinine(mg/dl)	0.58	0.68	0.79	0.82	0.86	3
V2	Kenya	Height(meter)	1.48	1.5	1.5	1.51	1.54	4
V2	Kenya	Hemoglobin(g/dl)	11	11.4	11.8	12.1	12.4	3
V2	Kenya	Lymphocyte(10E9/L)	0.94	1.05	1.16	1.77	2.39	3
V2	Kenya	Neutrophil(10E9/L)	0.62	1.25	1.87	3.16	4.46	3
V2	Kenya	PTX3(pg/ml)	3231.13	3907.49	5140.47	7413.23	11208.9	4
V2	Kenya	Platelets(10E9/L)	92	170	248	345	442	3
V2	Kenya	Pulse(Beats/min)	70	79	82	83.75	89	4
V2	Kenya	SDiastolicBP(mmHg)	60	60	61.5	66.25	76	4
V2	Kenya	SSystolicBP(mmHg)	105	105.75	107	108	108	4
V2	Kenya	TGF.B1(pg/ml)	314.9	314.9	314.9	314.9	314.9	4
V2	Kenya	Temperature(Â°C)	36.4	36.55	36.7	36.82	36.9	4
V2	Kenya	Total_Bilirubin	0.29	0.33	0.37	0.58	0.79	3
V2	Kenya	WBCells(10E9/L)	3.2	3.2	3.2	4.3	5.4	3
V2	Kenya	sCD25(pg/ml)	3811.14	3958.38	5171.4	7532.76	11125	4
V2	Kenya	sCD40L(pg/ml)	22337.2	46730.6	57756.4	68438.5	91801.1	4
V2	Kenya	sRAGE(pg/ml)	934.13	1050.42	1096.16	1157.08	1318.93	4
V2	Kenya	sST2(pg/ml)	2032.47	2404.68	2528.74	2706.51	3239.82	4
V2	Kenya	sTNF.RI(pg/ml)	1137.53	1184.31	1226.1	1418.48	1917.05	4
V2	Kenya	sTNF.RI(pg/ml)I	446.26	572.55	861.2	1211.59	1523.11	4
V2	Kenya	sTREM.1(pg/ml)	125	125	125	125	125	4
V2	Sudan	ALT_Results(U/L)	26.3	26.5	26.7	32.35	38	3
V2	Sudan	Age(years)	10	11	14	22	28	5
V2	Sudan	Albumin(g/dl)	2.8	3.25	3.7	3.75	3.8	3
V2	Sudan	CX3CL1(pg/mL)	9377.3	12095.6	13652.4	14704.5	16895	5
V2	Sudan	CXCL12(pg/ml)	1756.82	2160.71	2512.46	2815.81	4106.93	5
V2	Sudan	Creatinine(mg/dl)	0.1	0.18	0.27	0.33	0.39	3
V2	Sudan	Height(meter)	1.3	1.31	1.42	1.54	1.61	4
V2	Sudan	Hemoglobin(g/dl)	7	8.6	9.3	11.3	11.7	5
V2	Sudan	Lymphocyte(10E9/L)	1.2	1.9	1.9	2.3	3.5	5
V2	Sudan	Neutrophil(10E9/L)	1.8	1.9	2	2.1	2.3	5
V2	Sudan	PTX3(pg/ml)	7279.52	10324.5	11469.7	12924.4	17012.9	5
V2	Sudan	Platelets(10E9/L)	286	311	366	490	496	5
V2	Sudan	Pulse(Beats/min)	78	80	80	82	86	5
V2	Sudan	SDiastolicBP(mmHg)	65	70	70	70	80	5
V2	Sudan	SSystolicBP(mmHg)	100	100	110	110	120	5
V2	Sudan	TGF.B1(pg/ml)	367.11	367.11	367.11	367.11	367.11	5
V2	Sudan	Temperature(Â°C)	35.7	36.2	36.8	36.9	37	5
V2	Sudan	Total_Bilirubin	0.34	0.35	0.36	0.42	0.47	3
V2	Sudan	WBCells(10E9/L)	3.7	4.7	4.9	5.1	5.8	5
V2	Sudan	Weight(Kg)	26.2	26.5	44	49	55.4	5
V2	Sudan	sCD25(pg/ml)	5299.33	17012.3	17294.6	18793.8	32809	5
V2	Sudan	sCD40L(pg/ml)	3936.92	11577.5	24104.4	40869.9	73892.6	5
V2	Sudan	sRAGE(pg/ml)	477.3	711.99	1213.14	3380.22	8001.47	5
V2	Sudan	sST2(pg/ml)	3165.6	3909.21	4421.53	6214.94	7472.6	5
V2	Sudan	sTNF.RI(pg/ml)	2722.88	2856.26	4097.01	4470.2	14978.2	5
V2	Sudan	sTNF.RI(pg/ml)I	471.06	833.8	991.4	1145.37	2967.72	5
V2	Sudan	sTREM.1(pg/ml)	89.51	164.91	164.91	166.89	200.95	5
V2	Uganda	Age(years)	12	15	16	21	50	5
V2	Uganda	Aspirate_grade	1	1	2	2	3	5
V2	Uganda	CX3CL1(pg/mL)	16635.2	16718.4	17947.2	19051.2	26486.4	5
V2	Uganda	CXCL12(pg/ml)	504.8	820.02	854.91	971.18	1717.95	5
V2	Uganda	Height(meter)	1.37	1.53	1.57	1.64	1.7	5
V2	Uganda	PTX3(pg/ml)	856.09	1017.75	2322.46	3705.66	4444.24	5
V2	Uganda	Pulse(Beats/min)	78	83	88	99	104	5
V2	Uganda	SDiastolicBP(mmHg)	67	67	69.5	75.5	86	4
V2	Uganda	SSystolicBP(mmHg)	106	107.5	108	108.25	109	4
V2	Uganda	TGF.B1(pg/ml)	109.52	109.52	109.52	109.52	640.9	5
V2	Uganda	Temperature(Â°C)	35.7	36	36.6	36.6	37.1	5
V2	Uganda	Weight(Kg)	25	32	43	44	55	5
V2	Uganda	sCD25(pg/ml)	2434.65	3140.12	5150.59	5639.68	16045.1	5
V2	Uganda	sCD40L(pg/ml)	5767.62	8188.17	13045.6	14462.2	22315.9	5
V2	Uganda	sRAGE(pg/ml)	390.69	470.27	608.2	661.36	1614.92	5
V2	Uganda	sST2(pg/ml)	2205.31	2388.67	3823.79	3912.88	7406.75	5
V2	Uganda	sTNF.RI(pg/ml)	289.73	557.78	827.16	1120.6	3043.97	5
V2	Uganda	sTNF.RI(pg/ml)I	189.21	400.67	511.96	1162.19	1259.38	5
V2	Uganda	sTREM.1(pg/ml)	198.07	219.53	323.7	341.91	992.53	5

## Sheet: Individual_patient_data
Country	Patient	Class	Males	Age	Height	Weight	Hepatomegaly	Splenomegaly	Auxiliar_Lymphnodes	SSystolicBP	SDiastolicBP	Temperature	Pulse	Hemoglobin	WBCells	Neutrophil	Lymphocyte	Platelets	ALT_Results	Creatinine	Albumin	Total_Bilirubin	Aspirate_grade	Spleen_size	CX3CL1	CXCL12	PTX3	TGF.B1	sCD25	sCD40L	sRAGE	sST2	sTNF.RI	sTNF.RII	sTREM.1
Ethiopia	HV001	HV	1	25;30	1.6;1.9	60;70	0	0	1	112	72	36.5	76	15.8	4.06	2.34	1.36	159	48	0.81	4.35	0.92	NA	NA	NA	NA	NA	NA	NA	NA	NA	NA	NA	NA	NA
Ethiopia	HV002	HV	1	30;35	1.6;1.9	60;70	0	1	0	135	80	36.4	82	11.8	4.54	1.99	1.13	87	24	0.86	3.42	3.28	NA	10	4510.53	456.14	2106.09	61.6751	6146.23	3233.68	903.893	3236.21	2092.19	325.27	64.2687
Ethiopia	HV003	HV	1	30;35	1.6;1.9	40;50	0	0	0	98	78	36.5	94	19.4	3.32	1.17	1.6	238	18	0.87	4.29	0.64	NA	NA	13826.8	1087.51	699.393	61.6751	6146.23	12575.7	2194.04	3236.21	423.205	325.27	91.6559
Ethiopia	HV004	HV	1	30;35	1.6;1.9	60;70	0	0	0	124	81	36.1	64	16	4.92	2.69	1.64	148	19	1.01	3.81	1.77	NA	NA	8246.8	1117.98	880.593	61.6751	6146.23	2543.04	859.527	3236.21	423.205	325.27	79.0918
Ethiopia	HV005	HV	1	45;50	1.6;1.9	40;50	0	0	0	110	75	36.2	78	21.3	3.17	0.84	1.73	116	22	1.07	3.85	0.43	NA	NA	8909.3	1033.2	970.194	61.6751	6146.23	10660.2	3411.9	3236.21	583.828	325.27	64.2687
Ethiopia	HV006	HV	1	35;40	1.6;1.9	60;70	0	0	0	130	90	36	78	16.1	7.22	2.29	3.18	142	75	0.85	4.2	0.54	NA	NA	5545.7	633.126	389.292	61.6751	6146.23	8353.07	723.8	3236.21	423.205	325.27	64.2687
Ethiopia	HV007	HV	1	40;45	1.6;1.9	50;60	0	0	0	120	83	36.4	74	14.6	3.3	0.88	1.7	206	16	0.94	4.02	0.56	NA	NA	8662.2	1094.73	1354.37	61.6751	6146.23	8642.59	723.8	3236.21	649.574	325.27	72.3454
Ethiopia	HV008	HV	1	25;30	1.6;1.9	50;60	0	0	0	105	70	36.2	68	12.9	5.29	2.61	1.83	236	17	0.78	3.55	0.68	NA	NA	5222.1	335.153	1094.85	61.6751	6146.23	13605.7	892.733	3236.21	423.205	325.27	64.2687
Ethiopia	HV009	HV	1	15;20	1.6;1.9	40;50	0	0	0	101	62	35.9	78	14.6	4.42	1.8	1.9	66	20	0.9	3.93	0.62	NA	NA	4858.6	1167.6	1324.76	61.6751	6146.23	3995.69	1609.07	3236.21	458.166	325.27	64.2687
Ethiopia	HV010	HV	1	30;35	1.6;1.9	50;60	0	0	0	120	80	36.6	71	16.6	4.46	1.58	1.95	263	40	0.94	4.5	0.47	NA	NA	7303.7	642.372	402.439	61.6751	6146.23	8630.32	723.8	3236.21	423.205	325.27	64.2687
Ethiopia	HV011	HV	1	35;40	1.6;1.9	50;60	0	1	0	105	78	36.5	81	16.5	5.97	2.32	2.88	265	32	0.97	4.51	0.63	NA	4	14862.2	2714.5	4718.91	213.35	5785.75	58467.2	1532.83	3236.21	1290.05	269.7	113.28
Ethiopia	HV012	HV	1	25;30	1.6;1.9	50;60	0	0	0	128	80	36.1	60	16.5	4.95	2	2.2	217	9	0.94	3.94	0.63	NA	NA	12168.7	2346.9	4167.22	225.41	5785.75	125216	355.516	3236.21	882.288	269.7	62.5887
Ethiopia	HV013	HV	1	15;20	1.6;1.9	60;70	0	0	0	110	68	36.8	78	16.5	5.97	2.32	2.88	265	20	0.88	4.73	0.4	NA	NA	8584.06	1241.8	2685.83	61.6751	5785.75	46153.2	2089.35	3236.21	397.391	269.7	79.32
Ethiopia	HV014	HV	1	15;20	1.6;1.9	60;70	0	0	0	96	76	36.5	75	16.9	5.39	2.22	1.69	193	23	0.73	4.93	0.45	NA	NA	10345.8	1013.6	1345.65	61.6751	5785.75	6956.59	686.959	3236.21	397.391	269.7	102.47
Ethiopia	HV015	HV	1	20;25	1.6;1.9	60;70	0	0	0	115	84	36.2	92	16.5	8.88	5.02	2.71	248	17	0.95	4.72	0.43	NA	NA	4651.11	1486.5	1828.92	108.03	5785.75	98327.9	422.813	3236.21	464.32	269.7	62.5887
Ethiopia	HV016	HV	1	25;30	1.6;1.9	50;60	0	0	0	130	85	36.6	79	13.7	5.02	1.48	2.89	237	15	1.22	3.43	0.36	NA	NA	4813.25	958.7	1533.46	61.6751	5785.75	3764.79	1166.13	3236.21	426.641	269.7	62.5887
Ethiopia	HV017	HV	1	25;30	1.6;1.9	50;60	0	0	0	119	73	36.8	104	16.2	9.77	5.36	2.19	204	25	0.55	3.99	0.45	NA	NA	7554.44	712.3	922.28	61.6751	5785.75	9787.48	588.632	3236.21	426.789	269.7	66.8343
Ethiopia	HV018	HV	1	25;30	1.6;1.9	50;60	0	0	0	99	77	36.6	94	12.6	3.1	1.13	1.44	122	45	1.02	3.94	0.59	NA	NA	4949.77	1251.6	2665.99	61.6751	5785.75	6425.35	2645.81	3236.21	595.29	269.7	63.1143
Ethiopia	HV019	HV	1	45;50	1.6;1.9	70;80	0	0	0	98	62	35.7	79	13.9	5.43	1.97	2.25	219	14	1.07	3.27	0.41	NA	NA	15810.8	2225.5	3818.42	61.6751	5785.75	13795.1	1040.14	3236.21	1891.92	332.62	376.98
Ethiopia	HV020	HV	0	20;25	1.6;1.9	50;60	0	0	0	110	67	36	63	13.7	3.98	0.89	2.57	248	16	0.68	2.95	0.1	NA	NA	6457.38	1169.6	3224.75	61.6751	5785.75	11853	1325.21	3236.21	397.391	269.7	62.5887
Ethiopia	HV021	HV	1	20;25	1.6;1.9	50;60	0	0	0	109	69	36.8	73	14.7	3.48	2.11	0.9	173	15	0.81	4.21	0.58	NA	NA	4138.1	1636.92	3575.82	61.6751	5605.76	12384.9	1647.37	3236.21	744.405	225.072	40.601
Ethiopia	HV022	HV	1	30;35	1.6;1.9	60;70	0	0	0	131	91	36.5	59	1.05	1.14	0.7	0.28	103	35	0.98	2.71	0.67	NA	NA	6813.7	1991.19	1980.34	61.6751	5605.76	26547.2	1622.55	3236.21	466.616	225.072	50.9514
Ethiopia	HV023	HV	1	25;30	1.3;1.6	50;60	0	0	0	134	86	36.2	62	15.9	5.08	2.82	1.67	265	16	1	4.06	0.42	NA	NA	3708.63	872.181	886.943	61.6751	5605.76	2839.08	428.564	3236.21	350.255	225.072	40.601
Ethiopia	HV024	HV	1	25;30	1.6;1.9	40;50	0	0	0	110	84	36.2	84	15.9	7.9	NA	2.81	183	76	0.64	3.43	0.82	NA	NA	7434.48	1160.35	1425.02	61.6751	5605.76	3366.81	1297.12	3236.21	1138.36	225.072	73.5946
Ethiopia	HV025	HV	1	40;45	1.6;1.9	90;100	0	0	0	111	77	36.4	71	19.9	6.84	4	1.97	317	26	1.16	3.93	0.4	NA	NA	8153.01	1333.89	1593.61	256.27	5605.76	99222.1	456.04	3236.21	548.111	225.072	86.9836
Ethiopia	HV026	HV	1	35;40	1.6;1.9	70;80	0	0	0	104	72	36.1	65	15.5	4.71	3.19	1.14	154	NA	NA	NA	NA	NA	NA	3831.58	1641.57	1082.59	117.5	5605.76	32156.2	830.45	3236.21	441.05	225.072	40.601
Ethiopia	HV027	HV	1	35;40	1.6;1.9	60;70	0	0	0	117	85	36.4	84	17.2	5.6	1.93	3.01	290	15	1.09	4.37	0.48	NA	NA	7901.99	1348.95	2775.16	61.6751	5605.76	14546.3	1335.24	3236.21	350.255	225.072	68.8721
Ethiopia	HV028	HV	1	25;30	1.6;1.9	60;70	0	0	0	133	77	36.3	70	15.9	5.52	3.27	1.7	168	26	20	3.16	0.37	NA	NA	5753.02	1683.11	2114.19	61.6751	5605.76	9680.15	1845.65	3236.21	601.887	225.072	50.919
Ethiopia	HV029	HV	1	25;30	1.6;1.9	50;60	0	0	0	132	81	36.6	61	15.6	2.58	1.05	1.58	295	9	1.1	3.28	0.53	NA	NA	4303.31	1500.47	1279.82	61.6751	5605.76	9887.6	3872.5	3236.21	374.339	225.072	40.601
Ethiopia	HV031	HV	1	20;25	1.6;1.9	50;60	0	0	1	140	70	36.1	83	16.6	5.58	1.14	3.57	228	18	0.81	3.8	1.84	NA	NA	5575.37	1069.86	538.441	61.6751	6146.23	6701.53	723.8	3236.21	619.321	325.27	64.2687
Ethiopia	VL001	V1	1	20;25	1.6;1.9	50;60	1	1	0	110	63	36.5	112	5.9	0.8	0.47	0.28	25	117	0.87	2.26	0.72	2	12	11167.5	976.288	2255.59	61.6751	25844.5	1147.95	10763.7	3236.21	4192.6	796.534	85.9672
Ethiopia	VL001	V2	1	20;25	1.6;1.9	50;60	0	1	0	110	70	35.5	76	11.1	4.39	0.65	2.85	278	93	0.69	3.56	1.23	2	8	6347.7	894.242	3655.68	61.6751	6146.23	5918.09	8116.54	3236.21	832.35	325.27	64.2687
Ethiopia	VL002	V1	1	20;25	1.6;1.9	50;60	0	1	0	106	71	36.1	96	8.3	0.9	0.65	0.2	118	48	0.74	2.9	0.83	3	9	13527.9	1287.22	20750.8	61.6751	16722.4	3356.09	1895.09	3236.21	4204.54	552.55	110.663
Ethiopia	VL002	V2	1	20;25	1.6;1.9	50;60	0	1	0	116	76	36.5	71	10.9	2.15	0.6	1.27	263	54	0.72	3.52	0.47	3	2	9082.2	1102.68	3183.48	61.6751	6146.23	3311.07	2539.55	3236.21	2124.94	325.27	64.2687
Ethiopia	VL003	V1	1	20;25	1.6;1.9	50;60	0	1	0	123	69	36.5	120	7.2	1.16	0.55	0.47	86	141	0.65	2.91	1.63	2	11	9109.2	1499.95	10599.3	61.6751	28045.3	3826.96	3070.32	3435.9	3343.11	1043.83	64.2687
Ethiopia	VL003	V2	1	20;25	1.6;1.9	40;50	0	1	0	106	67	36.8	92	9.6	3.66	1.78	1.34	256	33	0.65	3.6	1.01	2	4	4843.37	1387.56	3635.91	61.6751	6146.23	5556.82	7490.78	3236.21	1507.8	325.27	64.2687
Ethiopia	VL004	V1	1	20;25	1.6;1.9	40;50	1	1	0	106	61	38.2	134	6.4	2.72	0.58	0.34	18	35	0.84	1.96	3.02	2	14	13462.8	1198.92	21306	61.6751	25316.9	1698.48	1927.22	4694.9	5363.63	591.144	112.018
Ethiopia	VL004	V2	1	20;25	1.6;1.9	40;50	0	1	0	114	81	36.8	88	9	2.73	1.5	0.94	250	36	0.56	2.91	0.91	2	7	8182.1	1450.27	6811.96	61.6751	6146.23	13851.4	16376.4	3236.21	1134.06	325.27	64.2687
Ethiopia	VL005	V1	1	20;25	1.6;1.9	50;60	1	1	0	115	80	35.9	62	7.5	0.71	0.39	0.25	144	24	0.65	2.3	1.27	2	9	6890.7	1236.56	3562.58	61.6751	18023.8	4291.08	1860.07	3236.21	3828.08	2517.25	64.2687
Ethiopia	VL005	V2	1	20;25	1.6;1.9	50;60	0	1	0	110	64	35.6	113	10.3	2.79	1.26	1.18	202	28	0.6	3.55	0.31	2	6	4776.57	1730.92	2546.65	61.6751	6146.23	11267.4	27595.9	3236.21	1644.29	476.859	64.2687
Ethiopia	VL006	V1	1	20;25	1.6;1.9	40;50	1	1	0	95	67	35.8	82	9.7	1.41	0.5	0.61	85	15	0.82	1.5	0.46	6	14	17816.5	843.321	1375	61.6751	15907.5	5517.58	905.327	3236.21	4576.58	4153.07	401.885
Ethiopia	VL006	V2	1	20;25	1.6;1.9	40;50	0	1	0	110	80	36	90	10.2	2.67	1.68	0.64	160	23	0.74	1.62	0.44	6	8	10037.8	1092.2	2851.48	61.6751	21858.8	10030.1	723.8	3236.21	4320.82	3434.72	198.026
Ethiopia	VL007	V1	1	25;30	1.6;1.9	30;40	0	1	0	107	65	36	111	7.7	1.17	0.5	0.57	160	87	0.58	2.41	1.33	3	8	6497.5	1419.73	7167.91	61.6751	23490.1	6349.42	1500.02	6137.8	3766.86	325.27	64.2687
Ethiopia	VL007	V2	1	25;30	1.6;1.9	30;40	0	1	0	104	74	37.4	111	9.8	2.73	1.33	0.93	377	56	0.72	2.94	0.13	3	4	4510.53	1729.55	2784.2	61.6751	6146.23	16491.5	1575.38	3236.21	1907.52	325.27	64.2687
Ethiopia	VL008	V1	1	20;25	1.6;1.9	40;50	0	1	0	110	84	38.1	86	9.1	1.86	0.96	0.77	51	103	0.54	2.41	1.33	2	10	4535.07	1893.19	10919.3	61.6751	14157.3	2284.59	1421.79	3236.21	1998.45	325.27	64.2687
Ethiopia	VL008	V2	1	20;25	1.6;1.9	40;50	0	1	0	80	60	36	111	12.2	5.15	2.33	1.97	212	97	0.66	3.28	1.42	2	1	4510.53	1622.18	5122.19	79.87	6146.23	30242.3	3158.44	3236.21	1359.63	325.27	64.2687
Ethiopia	VL009	V1	1	30;35	1.6;1.9	50;60	1	1	0	98	68	36.5	101	8.5	1.36	0.6	0.59	65	17	0.6	1.5	0.39	5	23	8538.4	1201.79	5285.66	61.6751	65686	4970.88	6642.86	8786.4	9675.76	905.669	87.5016
Ethiopia	VL009	V2	1	30;35	1.6;1.9	40;50	0	1	0	105	65	36.5	90	11.4	3.11	1.09	1.56	189	25	0.71	2.08	0.68	5	13	4510.53	1809.97	6730.51	61.6751	6515.14	32264.6	3871.65	3236.21	2524.23	378.686	64.2687
Ethiopia	VL010	V1	1	20;25	1.6;1.9	40;50	0	1	0	90	64	37.2	88	10.6	1.93	1.06	0.71	59	21	0.96	2	0.5	3	9	4510.53	977.33	2978.44	61.6751	17070.5	3205.44	2200.86	3236.21	3564.17	325.27	64.2687
Ethiopia	VL010	V2	1	20;25	1.6;1.9	40;50	0	1	0	90	60	36.8	120	9.4	4.78	2.62	1.54	173	32	1.4	2.81	0.57	3	2	5031.97	1437.9	4416.24	61.6751	6146.23	62269.6	771.821	17455.1	4874.98	325.27	64.2687
Ethiopia	VL011	V1	1	20;25	1.6;1.9	40;50	1	1	0	104	62	37.7	124	8.7	2.43	1.3	1	71	193	1.05	2.37	1.08	3	10	7504.6	1690.03	9634.64	61.6751	26766.7	3669.84	1405.57	18530.1	3273.72	1625.44	64.2687
Ethiopia	VL011	V2	1	20;25	1.6;1.9	40;50	0	1	0	120	82	36.3	90	11.2	3.62	1.38	1.5	200	105	0.52	3.43	0.59	3	4	15131.3	1433.99	1658.22	61.6751	6146.23	11499.3	5224.54	3236.21	434.695	332.857	132.935
Ethiopia	VL012	V1	1	20;25	1.6;1.9	50;60	0	1	0	121	78	36.7	100	8.8	1.37	0.61	0.56	200	91	0.63	3.1	0.91	2	9	7821.41	2098.2	6428.83	61.6751	5785.75	22858.9	1485.34	3236.21	1670.5	269.7	62.5887
Ethiopia	VL012	V2	1	20;25	1.6;1.9	60;70	0	0	0	124	75	36	60	14.7	1.94	0.76	0.89	230	135	0.73	3.97	0.73	2	0	6225.88	3391.9	9364.32	61.6751	5785.75	10274.9	23154.8	3236.21	849.966	269.7	62.5887
Ethiopia	VL013	V1	1	35;40	1.6;1.9	40;50	0	1	0	108	63	37.5	104	8.8	0.88	0.37	0.45	46	39	0.85	1.87	0.77	2	7	8527.45	1670	23551.5	61.6751	36106.2	3391.47	1222.67	3236.21	9322.44	896.78	74.78
Ethiopia	VL013	V2	1	35;40	1.6;1.9	50;60	0	1	0	115	76	36.7	98	9	2.94	1.62	0.75	193	70	1.15	2.7	NA	2	4	7269.42	2881.1	10167.5	61.6751	5785.75	34130.5	2367.87	3236.21	3439.3	269.7	83.41
Ethiopia	VL014	V1	1	25;30	1.6;1.9	60;70	0	1	0	117	69	36.8	122	11.2	1.89	0.98	0.62	85	42	1.05	3.06	0.66	3	12	7801.3	1525.5	10104	61.6751	8675.38	8265.37	1914.28	3236.21	1750.26	269.7	84.7843
Ethiopia	VL014	V2	1	25;30	1.6;1.9	60;70	0	1	0	126	69	36.5	83	12.2	4.94	3.4	1.04	165	67	0.92	3.95	0.65	3	3	6438.82	1130.9	1650.16	61.6751	5785.75	5215.09	2370.04	3236.21	619.72	269.7	62.5887
Ethiopia	VL015	V1	1	25;30	1.6;1.9	40;50	0	1	0	107	69	36.3	94	5.7	1.14	0.63	0.4	82	69	0.76	1.66	1.01	3	6	10197	1394	3507.27	61.6751	33755.2	12865.1	5548.3	3597.9	4284.31	1244.37	160.84
Ethiopia	VL015	V2	1	25;30	1.6;1.9	40;50	0	0	0	94	54	36	80	8.4	3.07	1.5	0.86	260	51	0.82	2.18	0.48	3	0	7238.38	1302.5	3011.71	61.6751	8453.16	39851	4680.04	3236.21	2522.76	269.7	66.99
Ethiopia	VL016	V1	1	20;25	1.6;1.9	40;50	0	1	0	107	76	36.6	125	11	1.41	0.73	0.42	110	23	1.07	1.76	0.69	6	14	14075.7	1113.4	12128.8	61.6751	10163.2	7061.44	725.455	3236.21	4375.17	269.7	366.69
Ethiopia	VL016	V2	1	20;25	1.6;1.9	50;60	0	1	0	115	83	36	70	11.9	6.31	3.08	1.49	348	44	0.79	2.67	0.24	6	6	10838	840.3	2980.36	61.6751	5785.75	9385.84	502.619	3236.21	980.087	269.7	146.92
Ethiopia	VL017	V1	1	15;20	1.6;1.9	50;60	0	1	0	126	81	36.2	92	9.2	1.78	0.52	1.13	176	36	0.74	2.64	0.46	2	5	5226.75	1929.3	2583.07	61.6751	5785.75	12951.2	1289.55	3236.21	1618.17	1666.68	62.5887
Ethiopia	VL017	V2	1	15;20	1.6;1.9	50;60	0	0	0	131	68	36	70	10.9	1.83	0.42	0.92	248	47	0.77	3.29	0.35	2	0	4830.88	2017.6	2759.18	61.6751	5785.75	12928.5	979.37	3236.21	938.585	551.52	62.5887
Ethiopia	VL018	V1	1	15;20	1.6;1.9	40;50	0	1	0	119	87	36.8	87	7.9	2.58	0.97	1.33	108	146	0.94	2.14	0.89	2	6	8077.14	1907.8	9156.75	61.6751	11069.3	4926.59	411.027	7787.4	3311.32	670.85	149.6
Ethiopia	VL018	V2	1	15;20	1.6;1.9	40;50	0	1	0	115	75	36.2	85	10.5	4.99	2.74	1.37	191	38	0.87	3.01	0.55	2	3	5192.72	2269.2	14262.2	61.6751	5785.75	12258.1	402.263	3236.21	3138.51	316.51	62.5887
Ethiopia	VL019	V1	1	15;20	1.6;1.9	40;50	0	1	0	100	60	36.1	124	8	1.63	0.48	1.05	40	170	0.8	2.14	0.66	2	2	8520.43	2299.2	12030.5	61.6751	67768.8	6917.56	931.952	8124.4	9469.5	1464.15	221.14
Ethiopia	VL019	V2	1	15;20	1.6;1.9	50;60	0	0	0	111	81	36	81	1.05	2.66	1.12	1.09	298	44	0.81	2.89	0.86	2	0	7230.24	1413.8	2689	61.6751	5785.75	32974.6	9467.02	3236.21	1474.78	269.7	93.86
Ethiopia	VL020	V1	1	15;20	1.6;1.9	40;50	0	1	0	120	59	38.5	113	7.6	1.19	0.58	0.53	61	102	0.76	2.39	0.62	3	13	12737.6	1689.3	9401.86	61.6751	19937.4	5863.79	2888.67	3236.21	2556.55	659.13	128.25
Ethiopia	VL020	V2	1	15;20	1.6;1.9	50;60	0	1	0	126	85	36.3	81	9.5	1.63	0.53	0.92	178	27	0.66	2.74	0.46	3	12	7988.04	783.9	1778.99	61.6751	5785.75	6631.97	8729.91	3236.21	971.604	269.7	62.5887
Ethiopia	VL021	V1	1	20;25	1.6;1.9	40;50	0	1	0	106	64	36.5	71	8.7	1.55	0.46	1.02	64	42	0.85	1.84	0.31	1	9	9541.81	432.362	536.93	61.6751	60759.1	13699	1734.91	3236.21	6217.29	276.11	88.81
Ethiopia	VL021	V2	1	20;25	1.6;1.9	50;60	0	1	0	118	70	36.1	80	11.2	2.09	NA	1.15	181	50	0.83	2.53	0.49	1	3	7404.71	432.362	347.851	61.6751	5785.75	7208.55	1788.03	3236.21	1079.57	269.7	62.5887
Ethiopia	VL022	V1	1	25;30	1.6;1.9	40;50	0	1	0	108	76	38.2	111	9.7	1.1	0.67	0.39	27	20	1.13	NA	2.25	2	7	11774.5	2745.3	34555.7	61.6751	45389.7	2766.56	2544.77	3748.9	8881.11	4586.47	118.41
Ethiopia	VL022	V2	1	25;30	1.6;1.9	40;50	0	0	0	88	69	36.1	95	11	4.19	2.39	2.55	297	41	0.97	3.18	0.65	2	0	6538.43	1568.1	4830.09	61.6751	5785.75	12096.7	30551	3236.21	1674.35	685.19	62.5887
Ethiopia	VL023	V1	1	35;40	1.3;1.6	40;50	0	1	0	110	64	37.8	112	6.6	0.99	0.38	0.53	72	27	1.61	NA	0.25	3	5	11942	2108.7	86164.7	61.6751	48815.3	8691.58	3284.61	4802.7	10582.6	1420.3	127.15
Ethiopia	VL023	V2	1	35;40	1.3;1.6	40;50	0	1	0	117	74	36.5	75	7.3	3.01	1.68	0.95	233	58	0.72	2.02	0.26	3	2	6353.23	1661.4	9527.25	61.6751	6024.42	6770.8	6093.41	3236.21	1770.01	269.7	79.43
Ethiopia	VL024	V1	1	15;20	1.3;1.6	40;50	0	1	0	110	64	35.7	112	9.7	1.57	0.48	0.96	63	49	0.91	2.5	0.26	2	15	8118.23	1706.05	6302.99	61.6751	9653.31	5282.17	1877.73	3236.21	2570.82	2696.13	56.5857
Ethiopia	VL024	V2	1	15;20	1.3;1.6	50;60	0	1	0	115	79	36.4	73	13.6	4.37	2.48	1.2	174	57	0.7	3.66	0.6	2	7	5229.95	1338.24	2454.46	61.6751	5605.76	6888.98	3484.34	3236.21	1290.65	648.512	40.601
Ethiopia	VL025	V1	1	20;25	1.6;1.9	40;50	0	1	0	134	81	37.7	106	6.3	0.42	0.19	0.2	37	60	0.91	1.72	2.12	2	10	14105.2	462.724	11324.6	61.6751	24283.9	2278.47	2365.51	4415.3	4721.7	296.382	123.064
Ethiopia	VL025	V2	1	20;25	1.6;1.9	40;50	0	1	0	125	75	36.4	83	8.4	1.92	0.8	0.87	122	46	0.86	3.05	1.36	2	10	5568.7	1366.64	6569.54	61.6751	5605.76	6029.95	1615.14	3236.21	2290.52	225.072	40.601
Ethiopia	VL026	V1	1	15;20	1.6;1.9	50;60	0	1	0	116	80	36.1	116	8.2	1.5	0.5	0.7	112	36	0.66	1.78	0.85	5	15	9335.03	1150.24	6898.25	61.6751	53520.8	11417.6	1661.9	8716	9141.98	4226.33	378.112
Ethiopia	VL026	V2	1	15;20	1.6;1.9	50;60	0	1	0	91	59	35.8	83	10.2	2.79	1.41	1	449	51	0.58	3.2	0.79	5	4	7563.24	1595.68	3783.68	61.6751	5605.76	24233.8	3013.2	3236.21	1993.4	589.11	235.185
Ethiopia	VL027	V1	1	20;25	1.6;1.9	40;50	0	1	0	92	50	35.1	61	10.1	1.71	0.66	0.93	45	69	0.66	2.44	0.55	2	8	6904.07	1721.92	5163.01	61.6751	17673.8	4451.92	7842.31	3236.21	1922.61	225.072	62.5408
Ethiopia	VL027	V2	1	20;25	1.6;1.9	40;50	0	1	0	92	58	35.9	69	12.6	2.87	1.2	1.31	207	55	0.78	3.45	NA	2	4	6551.01	2503.84	4258.14	61.6751	5605.76	8520.78	41568.7	3236.21	1161.8	225.072	52.006
Ethiopia	VL028	V1	1	15;20	1.6;1.9	50;60	0	1	0	117	72	37.4	111	10.5	1.14	0.7	0.28	103	49	0.98	2.71	0.67	1	11	5106.37	1603.46	10148.1	61.6751	5605.76	10764.3	1485.05	3236.21	2952.83	225.072	41.954
Ethiopia	VL028	V2	1	15;20	1.6;1.9	50;60	0	1	1	100	71	36.5	85	13.2	3.15	NA	NA	145	163	0.66	3.58	0.72	1	7	4682.19	1618.52	4786.93	61.6751	5605.76	8498.87	2059.76	3236.21	1110.42	225.072	40.601
Ethiopia	VL029	V1	1	25;30	1.3;1.6	40;50	1	1	0	113	63	36.6	108	6.5	1.75	1	0.57	109	73	0.84	2.19	0.63	1	8	8183.1	1419	2966.26	61.6751	5605.76	4092.62	2072.64	3236.21	4034.78	417.798	72.894
Ethiopia	VL029	V2	1	25;30	1.3;1.6	40;50	1	1	0	113	85	36.4	77	9.7	2.13	NA	0.86	115	93	0.55	NA	NA	1	5	10370.7	1799.65	2762.89	61.6751	5605.76	6091.64	4399.39	3236.21	1989.82	225.072	238.305
Ethiopia	VL030	V1	1	20;25	1.6;1.9	40;50	0	1	0	90	66	38.2	100	7.5	1.54	0.82	0.61	110	26	1.11	2.19	0.51	3	6	8282.84	2007.56	18260.7	61.6751	59590	6744.77	1818.45	42048.5	3577.65	2274.49	66.407
Ethiopia	VL030	V2	1	20;25	1.6;1.9	40;50	0	0	0	113	77	36.3	80	10.4	5.55	NA	1.65	390	71	0.77	3.39	0.52	3	0	7780.88	1246.36	2458.6	61.6751	5605.76	15299.9	1505.19	3236.21	512.549	225.072	56.2549
Ethiopia	VL031	V1	1	15;20	1.6;1.9	40;50	0	1	0	101	68	36.4	93	7	0.99	0.31	0.58	17	NA	0.87	1.5	1.55	4	8	9982.52	1903.96	15695.9	61.6751	19648.2	2089.37	3012.53	110666	13959.3	657.249	116.13
Ethiopia	VL031	V2	1	15;20	NA	NA	NA	NA	NA	NA	NA	NA	NA	NA	NA	NA	NA	NA	NA	NA	NA	NA	4	NA	NA	NA	NA	NA	NA	NA	NA	NA	NA	NA	NA
Ethiopia	VL032	V1	1	20;25	1.6;1.9	30;40	1	1	1	92	80	36.4	110	7.1	1.32	0.72	0.48	49	16	1.01	1.64	0.93	2	14	9484.43	2102.27	4365.95	61.6751	48166.9	3201.33	6577.17	3236.21	5210.59	977.241	65.4859
Ethiopia	VL032	V2	1	20;25	1.6;1.9	30;40	0	1	0	90	60	36.6	113	9.8	2.34	NA	1.06	206	17	0.42	3.04	0.83	2	10	6030.79	1710.6	7224.75	61.6751	5605.76	14732	2919.1	3236.21	2451.36	225.072	40.601
Ethiopia	VL033	V1	1	20;25	1.6;1.9	60;70	1	1	0	107	69	36.1	114	7	0.96	0.39	0.39	73	15	1.13	1.5	0.49	5	18	9010.83	2345.66	12607.6	61.6751	38047.1	10375.3	3411.88	3236.21	6897.56	6915.62	60.7179
Ethiopia	VL033	V2	1	20;25	1.6;1.9	60;70	0	1	0	112	76	36.7	92	9.6	2.07	0.59	0.58	292	29	0.96	3.03	1.13	5	4	3967.74	2915.53	8473.3	61.6751	5756.48	41435.2	1304.19	3236.21	2043.88	1117.61	40.601
Ethiopia	VL034	V1	1	25;30	1.6;1.9	50;60	0	1	0	86	67	38	108	7.2	1.14	0.59	0.4	49	61	0.68	1.87	1.22	2	14	13067.5	2784.43	42775.4	61.6751	12051.7	3487.22	5049.25	3915.8	6252.45	1097.65	188.518
Ethiopia	VL034	V2	1	25;30	1.6;1.9	40;50	0	1	0	88	69	36.2	83	11.7	4.61	2.84	0.98	220	45	0.55	3.4	1.5	2	6	6678.78	1510.78	6493.92	61.6751	5605.76	12250.5	2355.43	3236.21	1612.21	225.072	45.4736
Kenya	HV001	HV	1	25;30	1.6;1.9	NA	0	0	0	116	69	35.6	66	19.7	5.55	2.57	2.53	235	21	0.723968	4.5	0.643137	NA	NA	50884.7	1157.27	1766.81	314.897	3768.29	18437.1	659.509	2528.74	1184.35	299.996	125
Kenya	HV002	HV	1	25;30	1.6;1.9	NA	0	0	0	128	77	35.3	42	15.3	6.36	3.09	2.76	178	24	0.938896	4.4	0.643137	NA	NA	50884.7	1146.05	3638.53	314.897	2284.25	7484.59	222.876	2528.74	941.109	526.48	125
Kenya	HV003	HV	1	20;25	1.6;1.9	NA	0	0	0	113	68	36.5	60	14.6	3.59	1.61	1.36	158	106	1.12781	4.5	0.488199	NA	NA	50884.7	5296.66	18363.4	314.897	6364.38	105918	975.024	2758.39	1983.47	769.135	125
Kenya	HV004	HV	1	30;35	1.6;1.9	NA	0	0	0	117	76	36.3	51	16.7	3.64	1.06	2.23	206	20	0.88573	4.2	0.422132	NA	NA	50884.7	1023.42	1752.16	314.897	1567.62	4290.64	512.807	2975.81	891.779	487.543	131.64
Kenya	HV005	HV	1	25;30	1.6;1.9	NA	0	0	0	129	74	36.4	72	17	4.23	2.36	1.52	190	41	1.58707	5.3	0.879344	NA	NA	50884.7	1705.51	1500.68	314.897	1150.05	11108.7	117.143	2528.74	652.826	149.605	125
Kenya	HV006	HV	1	25;30	1.6;1.9	NA	0	0	0	106	58	36.6	62	14.6	4.32	1.34	2.58	268	21	1.05654	4.7	0.484107	NA	NA	50884.7	1897.81	1682.91	314.897	1220.58	5430.24	408.088	2528.74	578.186	335.81	125
Kenya	HV007	HV	1	20;25	1.6;1.9	NA	0	0	0	132	77	36.6	45	16.2	4.39	2.84	1.25	312	22	1.09387	4.5	0.588178	NA	NA	50884.7	1890.65	1381.76	314.897	1086.2	14259.8	168.237	2528.74	675.554	240.318	125
Kenya	HV008	HV	1	20;25	1.6;1.9	NA	0	0	0	122	67	36.6	NA	15.8	3.74	2.19	1.39	376	30	1.095	4.7	0.444349	NA	NA	50884.7	1769.08	4731.5	314.897	1841.3	24164.7	209.612	2528.74	955.356	713.905	125
Kenya	HV009	HV	1	20;25	1.6;1.9	NA	0	0	0	121	63	36.6	62	14.4	3.34	1.1	1.96	160	13	1.09161	4.4	0.515094	NA	NA	51493.9	1474.71	2082.58	314.897	2135.66	24275.2	421.04	2749.44	757.437	149.288	110.879
Kenya	HV010	HV	1	15;20	1.6;1.9	NA	0	0	0	110	49	36.8	49	14.6	3.42	1.28	1.79	244	22	1.01356	4.5	0.351971	NA	NA	50884.7	851.83	1686.32	314.897	1261.63	9774.8	163.943	2253.45	406.051	213.983	110.879
Kenya	HV011	HV	1	20;25	1.6;1.9	NA	0	0	0	113	70	36.7	51	17.7	3.81	1.13	2.22	188	20	0.660621	4.5	1.05942	NA	NA	50884.7	1165.92	2645.54	314.897	1616.52	29116.1	234.646	2528.74	462.462	381.688	125
Kenya	HV012	HV	1	25;30	1.6;1.9	NA	0	0	0	117	63	36.7	50	15.8	3.68	2.04	1.22	173	78	1.12668	4.6	0.47826	NA	NA	50884.7	1200.28	7219.39	314.897	2558.71	7150.53	895.178	2528.74	829.587	287.547	125
Kenya	HV013	HV	1	25;30	1.6;1.9	NA	0	0	0	116	74	36.8	68	14.7	3.44	1.53	1.5	197	43	1.07238	4.5	1.23833	NA	NA	50884.7	1165.92	2206.28	314.897	2632.51	299102	471.186	2528.74	725.656	510.305	125
Kenya	HV014	HV	1	25;30	1.6;1.9	NA	0	0	0	130	88	36.7	88	16.8	4.3	1.97	2.02	306	20	1.17984	4.4	2.92101	NA	NA	50884.7	1287.71	4425.03	314.897	1426.56	267744	750.567	4121.34	843.362	282.12	125
Kenya	HV015	HV	1	20;25	1.6;1.9	NA	0	0	0	115	64	37.1	64	14.9	3.54	1.46	1.88	173	15	1.04975	4.5	0.881682	NA	NA	50884.7	1203.33	2665.74	314.897	2990.03	30843.3	915.502	2528.74	651.144	392.143	125
Kenya	HV016	HV	1	25;30	1.6;1.9	NA	0	0	0	120	88	36.6	71	17.6	6.22	3.33	2.31	216	15	1.03618	4.4	0.678802	NA	NA	50884.7	1165.92	1857.63	314.897	2644.85	64986.2	391.455	2528.74	953.773	239.622	125
Kenya	HV017	HV	1	20;25	1.6;1.9	NA	0	0	0	117	62	36.6	62	16	3.63	1.52	1.66	242	22	1.02034	4.8	0.869404	NA	NA	50884.7	1165.92	9569.17	314.897	2645.63	44338.7	218.87	2528.74	882.37	670.311	125
Kenya	HV018	HV	1	25;30	1.6;1.9	NA	0	0	0	120	76	36.8	59	15.9	5.78	1.73	3.64	197	20	1.09161	4.4	0.970552	NA	NA	50884.7	1165.92	1249.07	314.897	1488.03	32556.7	433.729	2528.74	665.01	460.615	141.85
Kenya	HV019	HV	1	25;30	1.6;1.9	NA	0	0	0	138	88	36.9	79	15	6.06	4.19	1.43	183	19	1.12894	4.3	0.80626	NA	NA	50884.7	1165.92	5079.24	314.897	1667.88	21643.2	388.353	2528.74	691.585	934.959	125
Kenya	HV020	HV	1	30;35	1.6;1.9	NA	0	0	0	127	87	36.8	70	15.4	4	1.7	2.01	138	39	1.11876	4.5	0.605133	NA	NA	50884.7	1165.92	2037.98	314.897	3343.85	24870.4	619.943	2528.74	836.271	208.327	125
Kenya	HV021	HV	1	30;35	1.6;1.9	NA	0	0	0	130	80	36.9	72	15.3	3.32	2.22	0.91	148	51	0.959258	4.8	0.440841	NA	NA	50884.7	681.741	1450.02	314.897	2363.18	8342.46	116.578	1765.46	665.443	138.887	125
Kenya	HV022	HV	1	25;30	1.3;1.6	NA	0	0	0	128	77	36.9	75	15.1	5.78	3.75	1.55	210	20	0.875549	4.3	0.475337	NA	NA	50884.7	763.399	2672.05	314.897	3583.04	69064.5	392.971	4068.55	685.687	325.022	125
Kenya	HV023	HV	1	30;35	1.6;1.9	NA	0	0	0	147	85	36.7	76	15.4	3.8	2.03	1.58	114	29	1.08143	4.7	0.767087	NA	NA	50884.7	874.385	4302.89	314.897	2392.39	9758.88	543.276	1779.9	631.039	223.352	125
Kenya	HV024	HV	1	20;25	1.6;1.9	NA	0	0	0	117	62	36.5	42	14.5	3.16	1.08	1.84	171	25	1.09048	4.7	0.945411	NA	NA	50884.7	1269.82	2023.87	314.897	4060.61	28774.2	370.24	1885.22	919.383	248.051	125
Kenya	HV025	HV	1	25;30	1.6;1.9	NA	0	0	0	105	77	36.5	48	15.7	4.2	2.45	1.38	190	19	1.03844	4.8	0.855957	NA	NA	50884.7	725.432	1864.98	314.897	1222.13	32929.8	102.155	1765.46	591.142	99.6623	125
Kenya	HV026	HV	1	20;25	1.6;1.9	NA	0	0	0	125	61	36.8	52	14.7	2.8	0.64	1.55	243	39	1.15722	3.9	0.411608	NA	NA	50884.7	914.239	3108.32	314.897	2400.77	15129.1	306.718	1765.46	740.345	168.4	125
Kenya	HV027	HV	0	20;25	1.6;1.9	NA	0	0	0	118	72	36.7	74	11	6.58	2.67	3.56	387	10	0.907222	4.4	0.271287	NA	NA	50884.7	957.5	6120.27	314.897	3101.88	77875.4	506.499	1854.09	678.43	309.245	125
Kenya	HV028	HV	1	25;30	1.6;1.9	NA	0	0	0	119	77	36.5	68	16.1	5.2	1.49	3.36	257	49	1.27147	4.4	0.696342	NA	NA	50884.7	760.547	2966.68	314.897	2136.84	35651.1	309.453	2486.33	601.707	296.189	145.61
Kenya	HV029	HV	1	25;30	1.6;1.9	NA	0	0	0	110	76	36.8	65	16.2	5.4	2.98	2	320	16	1.08143	4.8	0.515679	NA	NA	50884.7	746.322	3657.18	314.897	2337.18	54814	363.686	1786.61	687.666	449.451	125
Kenya	HV030	HV	1	30;35	1.6;1.9	NA	0	0	0	115	65	36.5	67	15.8	3.44	1.2	2.06	196	15	1.34047	4.7	0.798075	NA	NA	50884.7	844.453	1284.28	314.897	1263.55	13257.6	444.627	1765.46	396.851	181.153	125
Kenya	VL001	V1	1	10;15	1.3;1.6	30;40	0	1	0	94	58	37.6	84	8	1.3	0.79	39.5	103	18	0.882336	2.2	0.643137	5	13	50884.7	936.452	15470.9	314.897	36523.3	6393.99	332.297	2394.47	4214.64	1422.22	110.879
Kenya	VL001	V2	1	10;15	1.3;1.6	NA	0	0	0	108	64	36.4	68	NA	NA	NA	NA	NA	NA	NA	NA	NA	5	NA	50884.7	1644.3	2872.06	314.897	10525.7	40751.3	572.092	2528.74	2713.22	745.881	125
Kenya	VL002	V1	1	20;25	1.6;1.9	50;60	0	1	0	115	68	37.4	78	8.4	1.3	0.96	0.34	254	18	1.06559	3	0.31046	4	8	50884.7	851.83	6782.57	314.897	17387.7	10356.5	191.621	2253.45	4505.89	3741.22	110.879
Kenya	VL002	V2	1	20;25	1.6;1.9	NA	0	0	0	130	72	36.9	81	NA	NA	NA	NA	NA	NA	NA	NA	NA	4	NA	50884.7	1688.74	4245.23	314.897	5540.53	53456.8	540.322	2528.74	4020.9	2301.2	125
Kenya	VL003	V1	1	10;15	1.3;1.6	30;40	0	1	0	101	64	38.4	117	8.2	2.1	1.34	0.61	176	14	0.97057	2.8	0.380036	5	13	50884.7	1198.51	10964.4	314.897	21889	36714.6	194.113	2610.05	3193.68	3538.49	125
Kenya	VL003	V2	1	10;15	1.3;1.6	NA	0	1	0	98	58	36.5	83	NA	NA	NA	NA	NA	NA	NA	NA	NA	5	4	50884.7	1565.89	9663.12	314.897	8601.18	88527.7	346.036	2528.74	2003.19	1252.16	125
Kenya	VL004	V1	1	15;20	1.6;1.9	50;60	0	1	0	141	73	36.7	78	8.5	3.8	3.45	0.33	167	14	0.934371	2.9	0.284734	1	12	50884.7	1913.62	2295.93	314.897	20607.4	34834.8	567.598	3331.27	3306.66	1358.35	125
Kenya	VL004	V2	1	15;20	1.6;1.9	NA	0	1	0	125	64	37.4	64	NA	NA	NA	NA	NA	NA	NA	NA	NA	1	6	50884.7	2283.35	4003.66	314.897	14494	66112.6	740.936	3373.18	5296.23	1437.21	125
Kenya	VL005	V1	1	10;15	1.3;1.6	30;40	0	1	0	120	59	38.6	120	9.3	2.8	2.41	0.31	104	30	0.841613	3.5	0.247315	2	6	50884.7	1933.7	5923.41	314.897	24686.4	73902.7	777.829	2528.74	4717.5	1583.5	125
Kenya	VL005	V2	1	10;15	1.3;1.6	NA	0	0	0	107	66	36.6	105	NA	NA	NA	NA	NA	NA	NA	NA	NA	2	NA	50884.7	1750.7	6259.54	314.897	8816.75	150314	517.496	2528.74	2193.76	593.223	125
Kenya	VL006	V1	1	30;35	1.6;1.9	50;60	0	1	0	107	60	37.4	91	8.1	1.4	0.28	1.02	142	41	0.519221	3.1	0.511586	1	10	50884.7	1245.94	7884.17	314.897	13195.6	42993.6	462.282	6243.09	2999.52	765.332	125
Kenya	VL006	V2	1	30;35	1.6;1.9	NA	0	1	0	116	72	36.7	89	NA	NA	NA	NA	NA	NA	NA	NA	NA	1	2	50884.7	1686.71	5193.94	314.897	5368.34	81585	2423.94	2528.74	5425.39	711.009	125
Kenya	VL007	V1	1	15;20	1.6;1.9	50;60	0	1	0	110	62	36.9	108	9.2	1.6	1.29	0.24	110	185	0.916272	2.2	0.988092	1	6	50884.7	1425.52	5579.01	314.897	40262.7	11686.8	1290.1	3184.73	2942.08	1239.01	125
Kenya	VL007	V2	1	15;20	1.6;1.9	NA	0	0	0	119	63	36.2	80	NA	NA	NA	NA	NA	NA	NA	NA	NA	1	NA	50884.7	1703.59	3940.59	314.897	13288.3	31093.4	2378.35	2530.03	2917.3	769.781	125
Kenya	VL008	V1	0	15;20	1.3;1.6	30;40	0	1	0	105	63	36.8	84	8.2	2.7	2.33	0.35	116	14	0.821251	3.9	0.386467	1	6	50884.7	968.161	2421.34	314.897	12937.9	11618.8	1203.74	2528.74	2766.45	4651.79	125
Kenya	VL008	V2	0	15;20	1.3;1.6	NA	0	0	0	108	76	36.8	82	NA	NA	NA	NA	NA	NA	NA	NA	NA	1	NA	50884.7	971.325	6148	314.897	3811.14	91801.1	1103.13	2528.74	1199.91	1523.11	125
Kenya	VL009	V1	1	10;15	1.3;1.6	30;40	0	1	0	108	60	37.2	89	9.7	2.1	1	1	212	25	0.805414	3.8	0.257255	1	4	50884.7	1242.41	3472.51	314.897	20042.4	17928.2	351.647	2745.02	1520.48	306.538	191.66
Kenya	VL009	V2	1	10;15	1.3;1.6	NA	0	0	0	103	64	36.7	76	NA	NA	NA	NA	NA	NA	NA	NA	NA	1	NA	52086.9	1420.82	1109.74	314.897	4893.5	53551	755.014	2528.74	840.413	216.192	205.7
Kenya	VL010	V1	1	10;15	1.3;1.6	40;50	0	1	0	104	60	37.4	105	8	2.1	0.9	1.1	108	27	0.756773	3.7	0.692249	4	10	50884.7	1228.42	9748.75	314.897	14116.1	7857.29	516.573	2528.74	3456.74	1800.22	125
Kenya	VL010	V2	1	10;15	1.3;1.6	NA	0	1	0	105	63	36.4	88	NA	NA	NA	NA	NA	NA	NA	NA	NA	4	NA	NA	NA	NA	NA	NA	NA	NA	NA	NA	NA	NA
Kenya	VL011	V1	1	15;20	1.6;1.9	40;50	1	1	0	112	66	36.7	100	9	2.9	2.06	0.71	145	192	0.935502	2.8	0.316306	1	10	50884.7	1277.45	3105.95	314.897	21760.2	27443.2	505.806	2542.66	2070.52	3382.01	146.22
Kenya	VL011	V2	1	15;20	1.6;1.9	NA	0	0	0	118	66	36.8	70	NA	NA	NA	NA	NA	NA	NA	NA	NA	1	NA	NA	NA	NA	NA	NA	NA	NA	NA	NA	NA	NA
Kenya	VL012	V1	1	15;20	1.6;1.9	40;50	0	1	0	116	70	37.4	106	9.4	4.4	1.89	2.41	137	23	0.872155	2.4	0.38939	2	10	50884.7	1304.68	4387.28	314.897	27382.2	30471.7	1082.27	3184.75	3807.52	891.268	125
Kenya	VL012	V2	1	15;20	1.6;1.9	NA	0	0	0	108	62	36.4	82	12	4	2.83	2.41	305	46	0.900435	3.6	0.735515	2	NA	50884.7	2774.54	9031.08	314.897	6434.75	169215	3259.47	2903.89	1684.67	339.015	125
Kenya	VL013	V1	1	10;15	1.3;1.6	30;40	0	1	0	112	60	37	108	7.4	1.3	1	0.75	134	27	0.880074	2.2	0.52328	4	6	50884.7	1165.92	5990.18	314.897	31656.6	16254.6	429.569	5400.28	4595.77	2489.11	125
Kenya	VL013	V2	1	10;15	1.3;1.6	NA	0	0	0	120	65	36.8	79	10.9	3.8	2.99	0.75	97	29	0.894779	3.2	0.449027	4	NA	50884.7	1572.14	4190.49	314.897	6964.32	76100.7	700.629	2764.06	2637.18	826.983	125
Kenya	VL014	V1	1	15;20	1.6;1.9	50;60	0	1	0	133	78	36.7	89	13	3.6	2.4	1.1	98	14	1.23301	3.2	0.707451	1	10	50884.7	1165.92	3124.18	314.897	13288.7	36230.7	352.655	2895.32	2582.46	1193.98	125
Kenya	VL014	V2	1	15;20	1.6;1.9	NA	0	1	0	125	69	36.8	82	13.1	5.4	2.94	2.29	61	130	1.36875	3.7	0.678217	1	3	50884.7	1173.34	6926.86	314.897	10132	87387.3	664.603	3768.84	2133.78	880.556	125
Kenya	VL015	V1	1	30;35	1.6;1.9	50;60	0	1	0	105	60	37.2	80	9.7	2	0.85	1.04	110	58	1.14704	2.4	0.872912	1	6	50884.7	1478.03	12670.8	314.897	37942	21078.3	764.166	3045.96	8017	1634.33	125
Kenya	VL015	V2	1	30;35	1.6;1.9	NA	0	0	0	110	75	36.4	96	11.4	3.1	2.18	0.05	90	43	1.08369	3.3	0.984584	1	NA	50884.7	1476.36	6331.2	314.897	10718.8	121944	2486.05	2528.74	2349.36	609.803	125
Kenya	VL016	V1	1	15;20	1.6;1.9	40;50	0	1	0	120	72	36.8	84	9.6	3.1	2.29	0.73	129	24	1.08482	2.7	0.326246	2	6	50884.7	1261.05	4300.73	314.897	11646.9	37975.4	432.551	2528.74	3133.83	570.626	125
Kenya	VL016	V2	1	15;20	1.6;1.9	NA	0	0	0	118	68	36.8	72	9.5	5	3.86	0.93	108	17	0.955864	3.5	0.449027	2	NA	50884.7	1393.5	3062.71	314.897	2428.11	25911.9	410.959	2528.74	1221.26	248.662	125
Kenya	VL017	V1	0	10;15	1.3;1.6	40;50	0	1	0	118	77	37.5	110	9	2.6	2.2	0.35	89	16	0.886861	2.9	0.9039	2	6	50884.7	1165.92	5021.3	314.897	12801.3	32340	774.753	2528.74	1805.68	3203.36	125
Kenya	VL017	V2	0	10;15	1.3;1.6	NA	0	0	0	106	60	36.9	89	11	5.4	4.46	0.94	92	37	0.785053	3.7	0.792813	2	NA	50884.7	1361.41	4132.94	314.897	4007.45	60651	934.127	2528.74	1137.53	1107.75	125
Kenya	VL018	V1	1	15;20	1.6;1.9	40;50	0	1	0	120	66	36.8	88	7.9	3.2	2.41	0.69	280	19	0.833694	2.7	0.402253	1	NA	50884.7	1165.92	2993.04	314.897	8349.94	8789.89	271.194	2528.74	2015.3	1776.82	125
Kenya	VL018	V2	1	15;20	1.6;1.9	NA	0	0	0	115	73	36.8	76	11.3	4.6	2.85	1.56	164	38	0.934371	3.7	0.235622	1	NA	50884.7	1165.92	3347.09	314.897	3930.63	30109.3	386.981	2528.74	1218.14	664.417	125
Kenya	VL019	V1	1	15;20	1.6;1.9	50;60	0	1	0	119	72	37.2	103	7.1	1.7	1.37	0.31	91	16	0.874418	2.6	0.546666	5	12	74808.5	1293.11	3740.31	314.897	13896.4	39242.8	1080.01	7311.13	2233.03	1160.57	203.92
Kenya	VL019	V2	1	15;20	1.6;1.9	NA	0	0	0	120	70	36.9	83	10.4	2.6	1.83	0.63	130	57	0.988669	3.9	0.313383	5	NA	50884.7	1462.34	6410.06	314.897	5323.67	140984	1041.16	2528.74	1616.14	538.478	125
Kenya	VL020	V1	1	20;25	1.6;1.9	50;60	0	1	0	118	69	37	107	8.2	2.9	2.4	0.47	76	27	0.954733	2.8	1.05299	1	4	50884.7	1165.92	3182.07	314.897	20849.8	12306.8	361.483	2823.89	2790.17	748.396	125
Kenya	VL020	V2	1	20;25	1.6;1.9	NA	0	0	0	130	66	36.8	88	11.7	4	2.41	1.52	467	39	1.00677	3.8	0.338524	1	NA	50884.7	1165.92	2262.58	314.897	4397.41	101708	336.402	2528.74	1296.15	144.545	125
Kenya	VL021	V1	1	25;30	1.6;1.9	50;60	0	1	0	118	64	37.3	100	10.1	3	2.54	0.46	56	27	0.923059	1.7	0.930795	1	6	50884.7	1165.92	10441.3	314.897	14476.3	21463.2	777.557	3088.29	2180.17	1616.86	126.61
Kenya	VL021	V2	1	25;30	1.6;1.9	NA	0	0	0	123	64	36.5	76	12.6	4.7	3.66	0.96	157	148	0.993194	3.8	0.964121	1	NA	50884.7	1165.92	3962.74	314.897	3164.11	32197.9	833.027	2528.74	1020.09	346.686	126.05
Kenya	VL022	V1	1	10;15	1.3;1.6	30;40	0	1	0	118	70	37.2	98	9.4	2.4	1.9	0.42	82	15	0.632341	2.4	0.357818	5	10	50884.7	2041.03	9458.54	314.897	9326.18	56178.4	725.396	2528.74	4732.63	1501.12	125
Kenya	VL022	V2	1	10;15	1.3;1.6	NA	0	1	0	121	70	36.7	75	11	1.2	0.5	0.63	323	42	0.651571	3.2	0.313383	5	2	50884.7	2750.61	8047.33	314.897	8052.8	71681.9	2889.07	2528.74	2945.65	793.466	125
Kenya	VL023	V1	1	15;20	1.6;1.9	40;50	0	1	0	108	69	37	65	10	2.3	1.56	0.7	109	26	0.592749	2.7	0.437333	2	NA	50884.7	1406.64	5326.16	314.897	16862.3	22312	594.161	2666.91	2977.94	962.769	125
Kenya	VL023	V2	1	15;20	1.6;1.9	NA	0	1	0	113	60	36.6	76	11.8	2	1.06	0.76	96	118	0.79184	3.3	0.358403	2	6	50884.7	1314.07	11093	314.897	4874.09	93052.1	551.902	2556.18	1578.72	194.142	125
Kenya	VL024	V1	1	10;15	1.3;1.6	40;50	0	1	0	114	63	37	83	8.2	1.5	1.07	0.36	119	85	0.618766	2.5	0.484691	2	16	50884.7	1369.66	3599.09	314.897	18494.2	9199.78	593.643	2523.8	3938.09	2160.85	128.69
Kenya	VL024	V2	1	10;15	1.3;1.6	NA	0	1	0	120	63	36.8	74	11.3	2.5	1.2	1.13	132	40	0.840482	3.2	0.467736	2	6	50884.7	1445.55	4058.01	314.897	6713.54	28611.5	525.643	2146.65	2156.55	734.407	125
Kenya	VL025	V1	1	15;20	1.3;1.6	30;40	0	1	0	106	60	36.9	78	12.5	1.1	0.47	0.58	260	50	0.608586	4	0.425055	1	4	50884.7	941.395	2186.96	314.897	7267.49	39095.7	262.441	1765.46	1339.02	544.064	125
Kenya	VL025	V2	1	15;20	1.3;1.6	NA	0	0	0	109	58	36.9	94	15.7	2	1.06	0.8	467	73	1.16627	4.4	0.321568	1	NA	50884.7	1224.28	5459.17	314.897	5913.92	86421.8	263.452	1765.46	2056.99	557.48	125
Kenya	VL026	V1	1	10;15	1.3;1.6	30;40	0	0	0	105	72	37.2	100	9.5	1.1	0.5	0.53	105	23	0.975094	3.9	0.218082	3	10	59993.9	790.6	1799.76	314.897	14628.2	5992.28	782.856	2691.18	1145.08	1554.2	325.44
Kenya	VL026	V2	1	10;15	1.3;1.6	NA	0	0	0	112	70	36.8	73	15.7	2.8	0.2	2.42	416	39	0.717181	4.5	0.508663	3	NA	56333.8	1014.5	2179.62	314.897	4547.31	14504	746.506	2131.44	577.514	660.973	257.05
Kenya	VL027	V1	0	10;15	1.3;1.6	30;40	0	1	0	109	62	37.9	118	10.5	1.4	0.57	0.74	702	34	0.877811	2	0.144998	2	6	50884.7	1156.87	13634.8	314.897	44753.1	9905.97	855.88	3952.63	4864.38	1661.25	125
Kenya	VL027	V2	0	10;15	1.3;1.6	NA	0	0	0	108	63	36.6	82	12.4	3.2	0.62	2.39	442	48	0.861974	3.6	0.288827	2	NA	50884.7	1226.6	11208.9	314.897	11125	22337.2	1318.93	3239.82	1917.05	614.65	125
Kenya	VL028	V1	1	15;20	1.6;1.9	40;50	0	1	0	98	60	36.9	75	7.1	2.3	1.2	0.8	101	12	0.780528	2.1	0.344955	4	8	50884.7	688.566	2610.5	314.897	18477.1	3596.2	993.669	2249.54	2350.25	3322.76	177.15
Kenya	VL028	V2	1	15;20	1.6;1.9	NA	0	1	0	109	61	36.8	78	11	1.3	0.59	0.64	135	84	1.11536	3.5	0.512756	4	2	50884.7	801.447	2056.74	314.897	6769.24	7132.75	1402.04	1765.46	2201.06	1555.68	125
Kenya	VL029	V1	1	15;20	1.6;1.9	50;60	0	1	0	114	59	37.4	90	7.5	1.6	0.6	0.9	170	21	1.05767	2.6	0.511586	1	8	50884.7	974.373	3009.98	314.897	19422.4	15547.8	381.893	2682.9	2439.74	3245.51	142.58
Kenya	VL029	V2	1	15;20	1.6;1.9	NA	0	0	0	118	62	36.8	78	11.7	2.6	1.92	0.5	233	33	0.830301	3.4	0.437333	1	NA	50884.7	958.93	6344.98	314.897	5321.11	71995.2	408.055	2486.15	1418.81	956.852	159.01
Kenya	VL030	V1	1	10;15	1.6;1.9	40;50	0	1	0	103	58	38.9	112	13	2	0.9	0.94	178	23	0.863106	3.5	0.88636	2	3	50884.7	875.543	11071.7	314.897	12853.7	23641.4	119.266	3033.36	2471.92	938.437	125
Kenya	VL030	V2	1	10;15	1.6;1.9	NA	0	0	0	117	59	36.4	77	14.5	2.5	1.36	0.98	133	52	1.07916	3.9	0.934887	2	NA	50884.7	1169.72	2574.33	314.897	6038.97	65713.3	488.626	2214.05	1795.2	471.285	125
Kenya	VL031	V1	0	10;15	1.3;1.6	30;40	0	1	0	118	68	37.9	80	9.8	1	0.44	0.54	1245	29	0.645915	2.8	0.506324	1	10	50884.7	1268.1	3569.8	314.897	26214.1	6142.78	383.515	2122.58	2816.87	1593.76	125
Kenya	VL031	V2	0	10;15	1.3;1.6	NA	0	0	0	105	60	36.4	70	11.8	3.2	1.87	1.16	248	29	0.583699	4.2	0.373019	1	NA	50884.7	1421.12	3231.13	314.897	6335.35	54861.8	1089.18	2032.47	1252.29	446.258	125
Kenya	VL032	V1	1	15;20	1.6;1.9	40;50	0	1	0	120	72	38	82	10.2	1.9	0.39	1.41	785	24	0.80089	2.4	0.558945	4	14	50884.7	1738.15	1948.93	314.897	48631.2	8897.3	686.08	4834.77	4879	4226.12	125
Kenya	VL032	V2	1	15;20	1.6;1.9	NA	0	1	0	103	68	36.4	74	7.8	1.7	0.4	1.18	139	33	1.62101	2.7	0.430317	4	8	50884.7	3117.32	3219.85	314.897	24780.2	4929.69	1175.19	4916.59	6136.75	3053.26	125
Kenya	VL033	V1	1	10;15	1.3;1.6	NA	0	1	0	108	59	37.4	102	10.2	1.2	0.22	0.89	70	11	0.231896	2.2	0.43324	4	14	109710	2001.67	10982.7	314.897	13490.4	13936.5	1068.79	18373.7	4323.07	1089.22	677.12
Kenya	VL033	V2	1	10;15	1.3;1.6	NA	0	1	0	108	60	37	94	13.5	2.3	0.36	1.81	178	20	0.601798	3.3	0.601625	4	4	61648	1988.31	2807.94	314.897	4266.24	19932.1	604.193	2591.16	1283	352.561	228.45
Kenya	VL034	V1	1	10;15	1.3;1.6	30;40	0	1	0	116	68	38	62	8.9	1.5	0.54	0.86	152	15	0.575781	2.1	0.229775	2	6	50884.7	930.465	4784.31	314.897	10951.9	15562.3	677.06	3450.87	2959.94	970.487	295.06
Kenya	VL034	V2	1	10;15	1.3;1.6	NA	0	0	0	108	64	37	98	8.5	2.9	1.3	1.26	259	61	0.75451	4	0.34554	2	NA	50981.6	2015.85	4336.37	314.897	6084.09	144641	676.429	2207.42	1385.01	281.218	226.4
Kenya	VL035	V1	1	15;20	1.6;1.9	40;50	0	1	0	114	64	36.7	105	10.1	1.2	0.35	0.74	139	12	0.78279	2.6	0.305198	2	16	50884.7	958.877	2675.23	314.897	12364.8	4599.23	461.045	2968.36	2237.64	649.027	125
Kenya	VL035	V2	1	15;20	1.6;1.9	NA	0	0	0	121	70	36.8	98	7.8	2.3	1.01	1.15	150	23	1.0769	3.2	0.392314	2	NA	50884.7	1351.98	3161.8	314.897	5534.9	14101.7	528.804	2201.14	1359.25	286.587	133.98
Sudan	HV001	HV	1	35;40	1.6;1.9	50;60	0	0	0	120	70	36.5	72	15.9	8.7	NA	1.7	243	30.9	0.57	4.2	0.3	NA	NA	NA	NA	NA	NA	NA	NA	NA	NA	NA	NA	NA
Sudan	HV002	HV	0	40;45	1.6;1.9	70;80	0	0	0	120	80	36.1	72	13	8.5	5.2	2.4	490	9.1	0.19	3.6	0.13	NA	NA	NA	NA	NA	NA	NA	NA	NA	NA	NA	NA	NA
Sudan	HV003	HV	0	25;30	1.6;1.9	80;90	0	0	0	120	80	36.5	77	12.5	10.5	7.1	2.9	377	26.2	0.16	4.1	4.1	NA	NA	NA	NA	NA	NA	NA	NA	NA	NA	NA	NA	NA
Sudan	HV004	HV	0	30;35	1.6;1.9	60;70	0	0	0	130	90	36.3	80	13.2	7.3	3.1	3.4	320	20.2	0.4	3.7	0.1	NA	NA	NA	NA	NA	NA	NA	NA	NA	NA	NA	NA	NA
Sudan	HV005	HV	0	30;35	1.6;1.9	70;80	0	0	0	110	70	36.5	72	12.1	8.1	5	2.3	308	12.8	0.15	3.9	0.09	NA	NA	NA	NA	NA	NA	NA	NA	NA	NA	NA	NA	NA
Sudan	HV006	HV	1	25;30	1.6;1.9	70;80	0	0	0	110	80	36.2	80	13.7	4.6	1.8	2.1	244	22.6	0.21	4.3	0.55	NA	NA	NA	NA	NA	NA	NA	NA	NA	NA	NA	NA	NA
Sudan	HV007	HV	1	45;50	1.6;1.9	70;80	0	0	0	120	80	37.2	80	14.3	4.5	1.5	5	278	13	0.68	3.9	0.57	NA	NA	NA	NA	NA	NA	NA	NA	NA	NA	NA	NA	NA
Sudan	HV008	HV	1	30;35	1.6;1.9	70;80	0	0	0	130	90	36.5	82	13.8	7.1	3.9	2.5	278	27.3	0.48	4.4	0.6	NA	NA	NA	NA	NA	NA	NA	NA	NA	NA	NA	NA	NA
Sudan	HV009	HV	0	20;25	1.6;1.9	50;60	0	0	0	110	70	36.4	84	13.1	4.6	2.4	1.9	213	15.9	0.39	4.1	0.37	NA	NA	26972.9	2928.37	1477.59	367.111	3895.19	8795.52	660.6	3835.87	833.89	544.569	441.936
Sudan	HV010	HV	1	25;30	1.6;1.9	70;80	0	0	0	120	70	36	72	14.9	9.8	7.1	1.9	273	26.2	0.73	4	0.54	NA	NA	14297.8	2041.51	2015.01	367.111	7801.44	5066.1	1494.23	1863.73	3083.78	557.032	164.912
Sudan	HV011	HV	0	45;50	1.6;1.9	60;70	0	0	0	110	70	36.7	76	12.7	5.2	2.7	2.2	258	23.3	0.52	3.89	0.36	NA	NA	9846.21	1088.37	5894.45	367.111	5369.57	63833.8	353.973	2330.47	2035.48	330.487	189.76
Sudan	HV012	HV	0	40;45	1.6;1.9	80;90	0	0	0	120	70	36.6	72	13	7.1	2.9	3.4	295	23.3	0.52	3.8	0.36	NA	NA	18985.7	2576.07	2311.37	367.111	4095.22	5482.18	1291.62	2187.14	1396.33	1620.13	249.187
Sudan	HV013	HV	1	25;30	1.6;1.9	50;60	0	0	0	120	80	36.5	74	14.8	5.8	3.2	2	260	15.8	0.56	4.5	1	NA	NA	15769.4	5598.22	2731.07	367.111	6646.64	26850.3	523.949	3794.49	2100.48	597.908	370.632
Sudan	HV014	HV	1	35;40	1.6;1.9	60;70	0	0	0	120	80	36.5	72	15.4	4.8	2.2	2.2	287	83.6	0.54	4.4	1.03	NA	NA	21287.4	3831.7	2193.79	367.111	9794.12	4427.9	769.889	4238.55	2251.11	1665.13	263.683
Sudan	HV015	HV	1	15;20	1.3;1.6	40;50	0	0	0	100	70	36.8	72	12.5	11.9	5.3	4.9	344	36.1	0.3	4	0.34	NA	NA	7933.77	2731.99	7240.19	367.111	7846.76	1162.5	834.721	1954.19	1316.57	167.464	89.5054
Sudan	HV016	HV	1	40;45	1.6;1.9	60;70	0	0	0	120	80	36.5	80	17.3	4	2.1	1.6	193	23.2	0.69	4.5	0.84	NA	NA	19188.2	2222.68	3214.09	367.111	6052.89	9641.98	579.573	3645.26	1568.19	356.119	249.616
Sudan	HV017	HV	0	15;20	1.6;1.9	50;60	0	0	0	120	70	36.6	78	13.4	7.2	3.2	2.8	280	63.9	0.51	3.8	0.19	NA	NA	19814.4	874.947	2631.28	367.111	7919.07	6742.2	425.837	3811.25	1372.19	531.217	267.335
Sudan	HV018	HV	0	35;40	1.6;1.9	50;60	0	0	0	120	70	36.5	72	13.1	4.7	1.9	2.4	247	17	0.42	3.8	0.25	NA	NA	17332.3	2941.6	1871.87	367.111	4850.96	2336.35	447.336	2263.53	823.063	247.125	200.464
Sudan	HV019	HV	1	25;30	1.6;1.9	60;70	0	0	0	120	70	36.4	76	15.2	4.7	2	2	242	28.2	0.72	3.7	0.76	NA	NA	7933.77	2770.19	3040.28	367.111	3107.1	8360.39	320.959	1385.98	1672.81	359.686	89.5054
Sudan	HV020	HV	1	35;40	1.6;1.9	80;90	0	0	0	120	70	36.6	72	13.1	5.9	2.5	2.7	306	26	0.6	3.7	0.34	NA	NA	16145.4	2336.35	1814.16	367.111	6826.01	15160	1177.5	3260.6	1598.71	662.473	185.993
Sudan	HV021	HV	1	45;50	1.6;1.9	80;90	0	0	0	120	75	36.6	76	14	4.6	3	2.3	308	28.9	0.43	3.8	0.6	NA	NA	12519.5	1465.27	1117.42	367.111	2298.29	1243.02	203.947	1633.65	764.786	188.932	105.2
Sudan	HV022	HV	1	35;40	1.6;1.9	90;100	0	0	0	120	80	36.8	78	15.1	7.9	4.6	2.4	316	29.5	0.43	3.9	0.52	NA	NA	12167	664.205	1107.34	367.111	2390.07	1780.67	252.971	1614.04	748.912	333.875	89.5054
Sudan	HV023	HV	1	35;40	1.6;1.9	70;80	0	0	0	120	70	36.8	78	13.7	3.5	1.2	1.8	215	21.4	0.68	3.6	0.2	NA	NA	13523.7	1571.59	3424.93	367.111	5957.33	27776.2	253.652	4524.54	3030.91	1737.93	121.844
Sudan	VL001	V1	0	10;15	NA	50;60	0	1	0	100	60	39	92	8.3	2.9	1.5	1.3	87	68	0.26	2.8	0.46	NA	10	19261.5	8645.2	40843.8	367.111	42414.5	3270.61	3449.44	10270.2	7611.01	1384.86	267.108
Sudan	VL001	V2	0	10;15	1.6;1.9	40;50	0	0	0	110	70	37	80	11.7	4.7	2.3	1.9	366	NA	NA	NA	NA	NA	NA	13652.4	2160.71	10324.5	367.111	5299.33	73892.6	3380.22	3909.21	2722.88	471.055	164.912
Sudan	VL002	V1	1	10;15	1.3;1.6	30;40	0	1	0	100	60	39	86	11.2	4.3	2.3	1.6	109	144	0.24	2.7	0.68	NA	8	15916.4	8039.51	16078.2	367.111	77813	16723.5	6907.97	8751.13	7412.35	3880.59	222.894
Sudan	VL002	V2	1	10;15	1.3;1.6	30;40	0	1	0	110	75	37.2	78	10.6	7.5	3	3.65	520	NA	NA	NA	NA	NA	2	11111.6	5720.5	12345.6	367.111	24424.8	79674	7097.09	3776.45	4498.45	1734.97	164.912
Sudan	VL003	V1	1	20;25	1.6;1.9	60;70	1	1	0	110	70	38.4	78	12.1	5	3	1.7	121	92	0.7	3.4	0.66	NA	6	29093.2	6168.49	14608	367.111	45156.9	3292.34	2391.88	11186.1	4749.7	4197.21	556.019
Sudan	VL003	V2	1	20;25	1.6;1.9	60;70	0	0	0	120	80	36.3	76	12.7	5.6	2.6	2.3	272	NA	NA	NA	NA	NA	NA	21128.5	2802.12	7043.52	367.111	11271.8	10737.5	3036.79	4419.13	2548.25	2960.64	327.611
Sudan	VL004	V1	0	25;30	1.3;1.6	50;60	1	1	0	100	65	38	90	7.3	1.9	0.7	1.1	22	38	0.27	3.2	0.81	NA	4	17980.4	3522.16	30540.9	367.111	89294.3	1411.16	3853.72	84291.3	14075.6	4444.77	266.355
Sudan	VL004	V2	0	25;30	NA	50;60	0	0	0	120	80	36.8	78	7	3.7	2.1	1.2	311	NA	NA	NA	NA	NA	NA	12095.6	1756.82	11469.7	367.111	32809	3936.92	8001.47	6214.94	14978.2	2967.72	164.912
Sudan	VL005	V1	1	20;25	1.6;1.9	60;70	1	1	0	120	70	37.5	72	10	2.5	1.5	0.86	155	100	0.99	3.9	1.04	NA	6	22816.1	4683.58	13630.8	367.111	43785.9	48619	694.628	9353.08	4225.69	2686.83	407.584
Sudan	VL005	V2	1	20;25	1.6;1.9	60;70	0	0	0	110	70	36.5	74	11.8	2.7	1.2	1.02	260	56	0.55	4	0.63	NA	NA	18962	2994.66	5498.53	367.111	9041.06	9428.99	963.814	3502.41	1909.41	755.874	247.112
Sudan	VL006	V1	1	15;20	1.6;1.9	50;60	0	0	0	100	70	37.8	78	12.4	2.8	1	1.7	66	78	0.58	3.4	0.69	NA	NA	20736.3	5415.96	30878	367.111	44895.1	1563.57	862.433	8985.6	7425.45	1807.87	193.957
Sudan	VL006	V2	1	15;20	1.6;1.9	50;60	0	0	0	120	80	36.5	74	12.1	3.3	1.4	1.45	203	63	0.25	4	0.52	NA	NA	19522.6	3778.64	6628.05	367.111	11767	28127.6	1954.45	4603.97	3001.99	678.786	177.13
Sudan	VL007	V1	1	30;35	1.6;1.9	50;60	0	0	0	100	70	38	90	11.4	4.3	2.6	1.6	129	78	0.4	3.4	0.7	NA	NA	21831.4	7096.35	32482.4	367.111	38288.9	3710.16	3017.67	8709.24	8132.56	2578.25	321.755
Sudan	VL007	V2	1	30;35	1.6;1.9	50;60	0	0	0	120	80	36.9	74	10.7	4.2	1.9	1.4	337	47	1.4	3.4	0.4	NA	NA	15308.3	4553.94	9583.65	367.111	13642.5	16433.2	2828.39	4010.91	8008.26	2082.7	173.558
Sudan	VL008	V1	1	45;50	1.6;1.9	60;70	1	1	0	110	70	37.6	90	8.7	2.2	0.9	1.1	133	39	0.8	3	0.7	NA	6	13435.9	4711.8	18625.5	367.111	82237.1	1730.35	5974.4	22242.9	6093.18	3977.49	192.081
Sudan	VL008	V2	1	45;50	1.6;1.9	60;70	0	0	0	120	80	36.5	74	7.5	4.4	2.5	1.9	321	18	1.44	3.1	0.4	NA	NA	11423.9	2993.19	7451.7	367.111	16230.9	5702.94	7339.8	3001	5243.36	1489.28	165.968
Sudan	VL009	V1	1	25;30	1.6;1.9	50;60	1	1	0	110	70	38	80	9.9	2.2	0.7	1.1	144	40	0.78	3.2	0.68	NA	8	25992.1	2197.6	16964.1	367.111	37797.6	6046.15	1437.33	7513.97	3877.16	2026.07	405.566
Sudan	VL009	V2	1	25;30	1.6;1.9	50;60	0	0	0	120	80	36.5	74	12.2	6.1	2.9	2.5	316	64.7	0.64	3.4	0.61	NA	NA	24686.3	1859.56	3836.64	367.111	9979.28	7963.26	1658.97	4425.19	1598.18	544.33	434.332
Sudan	VL010	V1	1	25;30	1.6;1.9	50;60	0	1	0	110	70	38.5	92	8.5	4.1	1.8	1.9	163	40	0.78	3.2	0.68	NA	4	17664.5	3629.31	13351.5	367.111	32315.5	3106.79	1029.12	5385.87	5885.84	2774.36	172.719
Sudan	VL010	V2	1	25;30	1.6;1.9	50;60	0	0	0	110	70	36.2	78	8.3	3.1	2	0.8	328	56.8	2.4	3.4	0.56	NA	NA	15458.4	3657.09	8060.39	367.111	17524.8	9279.35	26497.5	2748.62	8385.84	1289.69	164.912
Sudan	VL011	V1	1	20;25	1.6;1.9	60;70	0	1	0	120	80	39.4	90	9.8	3.8	1.3	2.2	213	40.4	0.68	3.1	0.68	NA	2	17609.1	2751.27	9255.72	367.111	25840	14096.3	1392.17	4873.88	3446.32	2137.03	164.912
Sudan	VL011	V2	1	20;25	1.6;1.9	60;70	0	0	0	110	70	36.4	74	13.9	4.2	1.6	2.2	309	42.5	0.61	3.5	0.35	NA	NA	21705.7	3200.14	9877.78	367.111	11981	16858.9	1498	5085.53	2284.16	1264.81	269.24
Sudan	VL012	V1	1	20;25	1.6;1.9	50;60	0	0	0	110	70	37.6	84	9.9	2.8	1.8	0.9	203	77.4	0.29	3.3	0.6	NA	NA	19121.1	3777.44	9537.21	367.111	40154.2	7320.78	1431.4	6047.42	2817.37	1504.86	235.122
Sudan	VL012	V2	1	20;25	1.6;1.9	50;60	0	0	0	120	80	36.5	76	11.4	3.7	2.2	1.4	338	94.3	0.74	3.6	0.52	NA	NA	17556.2	3316.1	4166.77	367.111	14721.6	8232.97	3191.02	3908.7	1965.98	743.049	218.314
Sudan	VL013	V1	0	10;15	1.3;1.6	NA	0	0	0	100	60	38.7	80	8.2	4.6	1.3	3	172	15.2	0.5	2.5	0.44	NA	NA	14231.4	1994.96	14215.5	367.111	58396.1	5979.93	1002.94	8311.93	4635.61	1554.98	148.142
Sudan	VL013	V2	0	10;15	1.3;1.6	NA	0	0	0	100	65	35.7	86	8.6	5.8	1.9	3.5	490	26.7	0.27	2.8	0.34	NA	NA	16894.9	4106.93	17012.9	367.111	17294.6	11577.5	1213.14	7472.6	4470.2	1145.37	166.894
Sudan	VL014	V1	1	10;15	1.3;1.6	30;40	1	1	0	90	60	38	88	8.7	2.1	0.9	1.1	98	52.2	0.69	3	0.52	NA	10	17462.1	4084.65	42072.5	367.111	83315.8	17742.7	2778.13	7561.07	5531.51	2077.89	210.562
Sudan	VL014	V2	1	10;15	1.3;1.6	30;40	0	0	0	110	70	36.7	82	11.1	3.2	1.1	1.5	247	15	0.3	3.2	0.19	NA	NA	15753.5	3761.3	12214.3	367.111	19302.8	33079.6	623.07	3808.47	3176.39	897.085	141.871
Sudan	VL015	V1	0	20;25	1.3;1.6	40;50	0	0	0	100	60	39	86	6.7	2.3	1	1.2	59	NA	NA	NA	NA	NA	NA	11133	2851.95	16441.2	367.111	54066.9	948.754	1387.02	9106.34	4206.3	1278.71	97.8154
Sudan	VL015	V2	0	20;25	1.3;1.6	40;50	0	0	0	110	70	36.9	80	9.3	5.1	1.8	2.3	496	26.3	0.39	3.7	0.47	NA	NA	9377.3	2815.81	7279.52	367.111	17012.3	40869.9	477.296	3165.6	4097.01	833.8	89.5054
Sudan	VL016	V1	1	10;15	1.3;1.6	30;40	0	1	0	90	60	39	92	7	2.2	1.1	0.9	107	12.9	0.57	3.4	0.56	NA	10	16742.5	2702.82	31817.4	367.111	85550.6	33395.5	366.451	6268.14	5544.58	2527.88	171.36
Sudan	VL016	V2	1	10;15	1.3;1.6	30;40	0	0	0	100	70	36.3	80	9.8	4.6	2.6	1.5	162	6	0.1	3.6	0.36	NA	NA	12831.1	2618.32	7012.6	367.111	14497.7	53479.2	236.932	2935.9	2448.74	688.053	127.6
Sudan	VL017	V1	1	10;15	1;1.3	NA	0	1	0	80	50	38.5	88	9.1	4.4	1.4	2.7	250	18.4	0.58	2.9	0.68	NA	8	19247.2	2896.96	7532.79	367.111	58416.9	19946.3	1105.4	10747.4	4909.8	2136.69	464.567
Sudan	VL017	V2	1	10;15	1;1.3	NA	0	0	0	100	70	36.3	84	8.2	5.4	1.9	2.8	341	37	0.1	2.6	0.26	NA	NA	14791.2	1761.79	4594.03	367.111	44304	11489.8	1162.54	6876.78	3980.53	1149.18	198.266
Sudan	VL018	V1	0	10;15	1.3;1.6	NA	1	1	0	90	60	39	92	11.2	6.3	2.7	3	246	20.4	0.25	3.7	0.57	NA	10	15750.7	3261.24	10962.6	367.111	85599.3	30073.7	497.964	6237.1	5472.53	2645.5	279.137
Sudan	VL018	V2	0	10;15	1.3;1.6	NA	0	0	0	100	70	36.2	82	11.3	4.9	2	1.9	286	38	0.1	3.8	0.36	NA	NA	14704.5	2512.46	12924.4	367.111	18793.8	24104.4	711.992	4421.53	2856.26	991.403	200.95
Uganda	HV001	HV	0	20;25	1.3;1.6	60;70	0	0	0	NA	NA	NA	NA	NA	NA	NA	NA	NA	NA	NA	NA	NA	NA	NA	7483.35	1128.58	1448.17	109.525	1680.12	877.237	631.575	728.621	737.059	145.6	40.4868
Uganda	HV002	HV	1	30;35	1.6;1.9	60;70	0	0	0	NA	NA	NA	NA	NA	NA	NA	NA	NA	NA	NA	NA	NA	NA	NA	10566.6	1058.53	3016.46	109.525	7078.17	8293.85	163.975	1594.39	1601.52	1194.24	53.957
Uganda	HV003	HV	NA	NA	NA	NA	NA	NA	NA	NA	NA	NA	NA	NA	NA	NA	NA	NA	NA	NA	NA	NA	NA	NA	NA	NA	NA	NA	NA	NA	NA	NA	NA	NA	NA
Uganda	HV004	HV	1	25;30	1.6;1.9	60;70	0	0	0	NA	NA	NA	NA	NA	NA	NA	NA	NA	NA	NA	NA	NA	NA	NA	9516.25	645.351	295.815	109.525	830.907	6176.08	163.043	672.522	296.905	188.498	58.2845
Uganda	HV005	HV	0	25;30	1.6;1.9	60;70	0	0	0	NA	NA	NA	NA	NA	NA	NA	NA	NA	NA	NA	NA	NA	NA	NA	14328.9	507.352	595.14	109.525	1707.69	5059.81	253.075	1658.58	396.731	135.93	140.424
Uganda	HV006	HV	0	35;40	1.3;1.6	60;70	0	0	0	NA	NA	NA	NA	NA	NA	NA	NA	NA	NA	NA	NA	NA	NA	NA	16212.6	818.983	1320.99	109.525	2162.08	6639.46	404.603	1154.77	394.837	98.0074	134.664
Uganda	HV007	HV	0	20;25	1.3;1.6	50;60	0	0	0	NA	NA	NA	NA	NA	NA	NA	NA	NA	NA	NA	NA	NA	NA	NA	21920.3	1345.75	842.682	109.525	3123.9	11184.7	342.206	2242.62	743.369	639.094	275.396
Uganda	HV008	HV	0	35;40	1.6;1.9	50;60	0	0	0	NA	NA	NA	NA	NA	NA	NA	NA	NA	NA	NA	NA	NA	NA	NA	14328.9	1388.77	619.339	109.525	4626.85	3025.04	413.199	2012.94	1144.58	379.793	140.456
Uganda	HV009	HV	1	25;30	NA	70;80	0	0	0	NA	NA	NA	NA	NA	NA	NA	NA	NA	NA	NA	NA	NA	NA	NA	28804.5	1469.74	606.225	109.525	4618.38	2617.44	1242.48	6027.09	1369.85	538.909	444.532
Uganda	HV010	HV	1	20;25	1.6;1.9	50;60	0	0	0	NA	NA	NA	NA	NA	NA	NA	NA	NA	NA	NA	NA	NA	NA	NA	14827.2	1613.09	320.853	109.525	3057.2	8046.95	1458.87	1928.75	1303.02	1397.88	122.265
Uganda	HV011	HV	0	25;30	1.3;1.6	50;60	0	0	0	NA	NA	NA	NA	NA	NA	NA	NA	NA	NA	NA	NA	NA	NA	NA	19083.6	570.596	849.82	109.525	2875.03	9313.64	837.597	2921.26	638.59	182.136	250.629
Uganda	HV012	HV	1	25;30	NA	60;70	0	0	0	NA	NA	NA	NA	NA	NA	NA	NA	NA	NA	NA	NA	NA	NA	NA	18251.6	1265.61	2662.18	109.525	11135.9	15949.5	1912.12	2330.92	2179.03	795.315	130.799
Uganda	HV013	HV	1	25;30	1.6;1.9	50;60	0	0	0	NA	NA	NA	NA	NA	NA	NA	NA	NA	NA	NA	NA	NA	NA	NA	26613.7	780.192	1591.82	109.525	4611.3	6037.03	1114.79	3626.11	1047.71	317.856	363.037
Uganda	HV014	HV	1	25;30	1.3;1.6	60;70	0	0	0	NA	NA	NA	NA	NA	NA	NA	NA	NA	NA	NA	NA	NA	NA	NA	28174	865.774	1217.81	109.525	5857.34	17669.3	1962.52	3012.33	978.355	941.349	320.233
Uganda	HV015	HV	1	20;25	NA	60;70	0	0	0	NA	NA	NA	NA	NA	NA	NA	NA	NA	NA	NA	NA	NA	NA	NA	16111	1079.57	2500.25	109.525	5965.98	19825.4	1340.78	2403.01	2250.97	1939.91	121.336
Uganda	HV016	HV	1	25;30	1.6;1.9	70;80	0	0	0	NA	NA	NA	NA	NA	NA	NA	NA	NA	NA	NA	NA	NA	NA	NA	11071.9	491.908	465.118	109.525	2202.33	4605	677.591	1167.39	380.978	548.311	96.4474
Uganda	HV017	HV	1	NA	NA	NA	0	0	0	NA	NA	NA	NA	NA	NA	NA	NA	NA	NA	NA	NA	NA	NA	NA	10288.9	932.186	587.45	109.525	2540.32	9838.81	1903.72	755.082	826.227	329.155	102.047
Uganda	HV018	HV	1	25;30	1.6;1.9	50;60	0	0	0	NA	NA	NA	NA	NA	NA	NA	NA	NA	NA	NA	NA	NA	NA	NA	13419.6	1392.16	974.097	109.525	2430.49	18566.4	639.559	2427.85	717.252	691.63	113.198
Uganda	HV019	HV	1	25;30	1.3;1.6	50;60	0	0	0	NA	NA	NA	NA	NA	NA	NA	NA	NA	NA	NA	NA	NA	NA	NA	11904.4	1171.6	1620.57	109.525	2975.54	5235.62	552.066	2184.27	917.544	294.772	104.271
Uganda	HV020	HV	1	20;25	1.3;1.6	50;60	0	0	0	NA	NA	NA	NA	NA	NA	NA	NA	NA	NA	NA	NA	NA	NA	NA	4824.68	1079.18	533.543	109.525	2400.05	3675.73	342.549	1034.62	594.2	611.043	31.2638
Uganda	HV021	HV	0	35;40	1;1.3	70;80	0	0	0	NA	NA	NA	NA	NA	NA	NA	NA	NA	NA	NA	NA	NA	NA	NA	15260.2	619.732	1051.77	109.525	1052.28	12835.5	274.543	1404.49	211.44	163.666	155.58
Uganda	VL001	V1	1	15;20	1.3;1.6	30;40	0	0	0	NA	NA	36.4	111	9.8	4.16	2.73	1.24	101	47.8	0.368771	2.8	0.321568	2	NA	52419.1	1703.42	4100.55	359.56	66153.4	2235.36	483.644	5104.39	7818.32	2697.34	266.189
Uganda	VL001	V2	1	15;20	1.3;1.6	30;40	0	0	0	110	65	36.6	92	NA	NA	NA	NA	NA	NA	NA	NA	NA	2	NA	20036.4	2427.48	5670.41	219.049	26871.7	31994.9	3309.58	4074.62	4428.74	2477.94	184.75
Uganda	VL002	V1	1	35;40	1.6;1.9	40;50	0	0	0	95	55	36.6	82	7.5	1.55	1.01	0.37	139	5.9	0.312211	2.35	0.333262	2	NA	37665.4	1949.07	4018.81	229.795	54434.1	1754.47	1631.95	19073.8	17749.2	9139.94	322.66
Uganda	VL002	V2	1	35;40	1.6;1.9	40;50	0	0	0	102	65	36.5	103	NA	NA	NA	NA	NA	NA	NA	NA	NA	2	NA	25084.8	1398.24	3182.89	219.049	33040.6	10662.3	516.687	3472.99	7661.86	9768.48	229.383
Uganda	VL003	V1	1	15;20	1.3;1.6	NA	0	1	0	144	78	36.6	125	7.8	3.62	1.6	1.63	93	20.1	1.11763	1.49	6.1098	1	10	33259.1	1225.02	12514.5	261.465	42441.7	2072.6	713.112	6879.72	6712.11	7883.96	395.465
Uganda	VL003	V2	1	15;20	1.3;1.6	NA	0	0	0	144	78	36.6	125	NA	NA	NA	NA	NA	NA	NA	NA	NA	1	NA	43840.7	3562.97	7655.43	328.84	19757.7	4818.08	3839.78	8974.12	25646.9	5504.09	385.516
Uganda	VL004	V1	1	15;20	1.6;1.9	40;50	0	0	0	112	67	36.8	104	6.4	3.2	1.95	0.93	139	29.5	0.495466	2.35	0.274795	1	NA	45588.7	699.411	5409.06	836.93	73544.1	4947.94	1503.62	7469.12	13586.9	2413.85	718.783
Uganda	VL004	V2	1	15;20	1.6;1.9	40;50	0	0	0	112	67	36.8	104	NA	NA	NA	NA	NA	NA	NA	NA	NA	1	NA	30938.7	556.878	5512.2	1653.25	13714.8	2520.77	1349.79	4827.95	4600.58	4525.78	534.139
Uganda	VL005	V1	1	15;20	1.6;1.9	40;50	0	1	0	90	56	36.8	68	5.7	1.06	0.42	0.54	48	13.7	0.585962	2.13	0.596363	NA	18	39597.4	1936.28	5469.5	836.51	24228.1	4364.92	1371.98	4202.19	6189.2	1128.45	567.232
Uganda	VL005	V2	1	15;20	1.6;1.9	40;50	0	0	0	90	56	36.8	68	NA	NA	NA	NA	NA	NA	NA	NA	NA	NA	NA	35511.4	1465.79	2205.41	244.88	9329	22628.5	760.527	2946.54	2272.26	2417.99	480.235
Uganda	VL006	V1	0	20;25	1.6;1.9	50;60	0	0	0	127	68	36.4	112	7.7	1.18	0.37	0.65	127	31.8	0.444562	2.37	0.54959	3	NA	41474.3	527.581	4344.32	1525.01	23031.1	12001.2	997.266	5799.72	7440.81	938.439	813.629
Uganda	VL006	V2	0	20;25	1.6;1.9	50;60	0	0	0	109	67	36	99	NA	NA	NA	NA	NA	NA	NA	NA	NA	3	NA	19051.1	1717.95	4444.24	640.9	16045.1	13045.7	470.273	3823.79	3043.97	1162.19	323.699
Uganda	VL007	V1	1	10;15	1.3;1.6	NA	0	0	0	NA	NA	36.8	95	8.8	3.16	1.64	1.23	218	14.3	0.345016	3.04	0.0993939	NA	NA	16571.1	785.558	2474.75	109.525	12254	16308.1	237.971	2918.53	3548.94	1888.05	257.884
Uganda	VL007	V2	1	10;15	1.3;1.6	NA	0	0	0	NA	NA	36.2	93	NA	NA	NA	NA	NA	NA	NA	NA	NA	NA	NA	14497.3	968.026	5232.12	109.525	6676.03	28656	833.53	2909.28	1479.51	743.521	214.831
Uganda	VL008	V1	1	15;20	1.6;1.9	40;50	0	1	0	NA	NA	37.3	72	8.9	2.56	1.51	0.79	121	66.3	0.371034	2.77	0.648984	1	8	13274.4	2045.1	2762.63	109.525	23524.5	11428.2	449.515	2273.93	4130.4	1431.56	121.989
Uganda	VL008	V2	1	15;20	1.6;1.9	40;50	0	0	0	NA	NA	37	62	NA	NA	NA	NA	NA	NA	NA	NA	NA	1	NA	10446.8	1639.19	2843.77	109.525	8516.82	26496.2	2966.93	1529.62	1788.82	609.2	72.5932
Uganda	VL009	V1	1	15;20	1.3;1.6	30;40	0	1	0	NA	NA	36.9	82	8.6	2.88	1.11	1.41	242	32.9	0.371034	2.86	0.298182	3	8	11929	1230.31	6903.61	109.525	12277.9	42930	454.676	2723.71	4139.64	4726.44	128.184
Uganda	VL009	V2	1	15;20	1.3;1.6	30;40	0	0	0	NA	NA	36.9	88	NA	NA	NA	NA	NA	NA	NA	NA	NA	3	NA	11050.6	1347.67	3516.8	109.525	9190.39	23055.4	3168.61	1807.05	2029.55	566.278	91.8764
Uganda	VL010	V1	1	15;20	1.3;1.6	40;50	0	1	0	NA	NA	37.2	68	6.5	1.23	0.42	0.68	72	14.1	0.60293	2.95	0.572977	1	14	11124.8	907.688	2238.71	109.525	16177	5341.59	812.333	2369.11	2105.67	841.545	95.5569
Uganda	VL010	V2	1	15;20	1.3;1.6	40;50	0	0	0	NA	NA	36.4	118	NA	NA	NA	NA	NA	NA	NA	NA	NA	1	NA	10826.1	1156.54	4757.67	109.525	9076.39	21437.9	930.949	2515.18	1626.08	419.696	86.6896
Uganda	VL011	V1	1	10;15	1.3;1.6	30;40	0	1	0	NA	NA	36.2	NA	9	2.75	1.37	1.16	156	50.5	0.416282	3.51	0.321568	1	10	15613.8	454.861	3250.6	109.525	4123.43	10218.2	270.444	3094.92	2175.68	2873.17	137.708
Uganda	VL011	V2	1	10;15	1.3;1.6	30;40	0	0	0	NA	NA	36.8	NA	NA	NA	NA	NA	NA	NA	NA	NA	NA	1	NA	15037.7	1034.47	2043.59	109.525	6112.73	20052.7	1005.68	2809.64	1406.38	823.739	214.396
Uganda	VL012	V1	1	20;25	1.6;1.9	50;60	0	1	0	106	73	36.6	106	7.3	2.14	0.65	1.18	77	11.2	0.591618	2.36	0.473583	1	18	16863.9	751.378	2090.44	109.525	35380.9	3940.73	438.008	2714.38	5780.05	2603.75	171.682
Uganda	VL012	V2	1	20;25	1.6;1.9	50;60	0	0	0	118	78	37	64	NA	NA	NA	NA	NA	NA	NA	NA	NA	1	NA	21059.2	701.562	1743.8	109.525	3592.84	16740.2	345.988	3829.99	974.081	1179.44	276.075
Uganda	VL013	V1	0	50;55	1.3;1.6	40;50	0	1	0	94	60	36.8	85	9.9	2.27	1.43	0.59	55	17.4	0.647046	2.76	0.473583	1	7.5	13245.2	576.002	717.616	109.525	12435.5	1731.95	863.469	3047	1865.18	4163.71	159.781
Uganda	VL013	V2	0	50;55	1.3;1.6	40;50	0	0	0	106	67	37.1	78	NA	NA	NA	NA	NA	NA	NA	NA	NA	1	NA	16635.2	854.906	1017.75	109.525	3140.12	22315.9	1614.92	7406.75	827.163	1259.38	198.072
Uganda	VL014	V1	1	15;20	1.6;1.9	50;60	0	1	0	76	47	36.8	81	6.5	0.89	0.36	0.4	65	11	0.532795	2.09	0.953012	1	5	13669.2	1094.4	3811.2	109.525	50685.2	4420.81	390.446	4455.66	9459.07	5757.87	104.339
Uganda	VL014	V2	1	15;20	1.6;1.9	50;60	0	0	0	101	68	36.7	69	NA	NA	NA	NA	NA	NA	NA	NA	NA	1	NA	17244.7	1487.18	2295.46	109.525	13750.9	10364.7	3615.42	3095.91	4578.21	3070.33	196.205
Uganda	VL015	V1	0	10;15	1.3;1.6	NA	0	1	0	NA	NA	36.7	105	5.6	1.54	0.63	0.87	152	15	0.342754	2.61	0.543743	2	9.5	14621.9	599.203	2528.13	109.525	13571.9	4395.56	525.519	2833.06	1803.85	1096.93	140.203
Uganda	VL015	V2	0	10;15	1.3;1.6	NA	0	0	0	NA	NA	35.7	83	NA	NA	NA	NA	NA	NA	NA	NA	NA	2	NA	26486.4	504.804	856.09	109.525	2434.65	8188.17	608.201	3912.88	289.733	189.211	341.913
Uganda	VL016	V1	0	15;20	1.6;1.9	40;50	0	0	0	107	67	36.8	95	8.4	2.53	0.99	1.21	108	51.9	0.279406	2.04	0.49697	1	NA	8714.92	1112.93	3364.89	109.525	16480.4	11754	742.762	1827.31	1338.85	999.556	197.084
Uganda	VL016	V2	0	15;20	1.6;1.9	40;50	0	0	0	108	72	36.6	88	NA	NA	NA	NA	NA	NA	NA	NA	NA	1	NA	16718.4	971.183	3705.66	109.525	5639.68	5767.62	390.689	2205.31	1120.6	511.963	219.533
Uganda	VL017	V1	0	15;20	1.3;1.6	30;40	0	1	0	104	90	36.6	106	9.1	1.48	0.6	0.64	131	12.6	0.246602	3.17	0.374189	2	11.3	13094.8	685.004	2224.04	109.525	11792.4	5761.46	1016.93	1660.75	1411.61	1523.47	171.967
Uganda	VL017	V2	0	15;20	1.3;1.6	30;40	0	0	0	108	86	36.6	104	NA	NA	NA	NA	NA	NA	NA	NA	NA	2	NA	17947.3	820.022	2322.46	109.525	5150.59	14462.2	661.36	2388.67	557.778	400.671	992.532
Uganda	VL018	V1	1	15;20	1.6;1.9	50;60	0	1	0	123	75	36.7	106	11.1	3.12	1.09	1.89	107	29.3	0.507909	3.11	0.63729	1	10	6658.98	728.694	2274.16	109.525	12758.4	10953.3	2363.36	1429.36	1586.27	3237.32	44.3934
Uganda	VL018	V2	1	15;20	1.6;1.9	50;60	0	0	0	126	68	36.8	78	NA	NA	NA	NA	NA	NA	NA	NA	NA	1	NA	8969.64	1096.2	2445.43	109.525	5246.41	22001.8	2598.29	2608.34	1327.63	1543.2	84.0374
Uganda	VL019	V1	1	15;20	1.3;1.6	30;40	0	1	0	95	54	36.5	86	10.3	3.04	1.6	1.22	163	26.9	0.447955	3.17	0.251408	1	6	14531.6	580.121	1361.53	109.525	7324.72	19166.2	769.004	1464.42	555.033	325.794	136.68
Uganda	VL019	V2	1	15;20	1.3;1.6	30;40	0	0	0	95	54	36.5	86	NA	NA	NA	NA	NA	NA	NA	NA	NA	1	NA	8316.65	1072.64	1575.37	109.525	4724.09	23039.4	1253.23	704.896	515.671	249.149	54.5235
Uganda	VL020	V1	1	15;20	1.6;1.9	40;50	0	1	0	102	59	36.8	91	8.3	1.74	0.58	0.93	100	8.7	0.451349	2.34	0.304028	1	8.5	8717.4	864.896	6918.33	109.525	9756.71	14464.1	664.262	1835.91	1943.06	3534.44	76.9296
Uganda	VL020	V2	1	15;20	1.6;1.9	40;50	0	0	0	100	66	36.9	100	NA	NA	NA	NA	NA	NA	NA	NA	NA	1	NA	6268.33	1367.99	4395.03	109.525	3307.35	16776.7	2293.13	1083.15	688.156	730.998	54.8212
Uganda	VL022	V1	1	15;20	1.6;1.9	30;40	0	1	0	114	68	37.6	114	10.6	2.75	1.12	1.39	148	20.7	0.334835	3.35	0.204634	1	8	NA	NA	NA	NA	NA	NA	NA	NA	NA	NA	NA
Uganda	VL022	V2	1	15;20	NA	NA	NA	NA	NA	NA	NA	NA	NA	NA	NA	NA	NA	NA	NA	NA	NA	NA	1	NA	NA	NA	NA	NA	NA	NA	NA	NA	NA	NA	NA
Uganda	VL023	V1	1	20;25	1.6;1.9	50;60	0	1	0	95	61	36.3	50	5.8	1.77	0.79	0.64	80	10.4	0.589355	1.03	1.4149	1	9	NA	NA	NA	NA	NA	NA	NA	NA	NA	NA	NA
