# Supplementary material for: Systemic inflammatory markers of visceral leishmaniasis treatment response in East Africa
Source: PLoS Negl Trop Dis. 2026 Feb 27;20(2):e0013749. doi: 10.1371/journal.pntd.0013749 (PMC12965683; doi:10.1371/journal.pntd.0013749)
Supplement: S2 Table — Each sheet represented a different combination of sex and country. (XLSX) [file pntd.0013749.s020.xlsx]

## Sheet: Males_all_data
Marker	group1	group2	Patients in Group 1	Patients in Group2	Median group 1	Median group 2	pvalue	p.adj	p.adj.signif
Age	V1	V2	94	94	18	18	NA	NA	ns
Age	HV	V1	84	94	26.5	18	2.72506e-16	1.81671e-15	****
Age	HV	V2	84	94	26.5	18	2.72506e-16	1.81671e-15	****
Height	V1	V2	92	92	1.66	1.66	1	1	ns
Height	HV	V1	84	92	1.73	1.66	1.24518e-06	2.16554e-06	****
Height	HV	V2	84	92	1.73	1.66	1.01696e-06	1.80792e-06	****
Weight	V1	V2	61	61	48	48.5	0.207509	0.24059	ns
Weight	HV	V1	55	61	61	48	8.46419e-11	2.8214e-10	****
Weight	HV	V2	55	61	61	48.5	2.22788e-10	7.12923e-10	****
SSystolicBP	V1	V2	86	86	110	112.5	0.00689604	0.00935057	**
SSystolicBP	HV	V1	72	86	120	110	3.84587e-07	7.50414e-07	****
SSystolicBP	HV	V2	72	86	120	112.5	0.000299074	0.000460114	***
SDiastolicBP	V1	V2	86	86	67	69.5	0.00990886	0.0127856	*
SDiastolicBP	HV	V1	72	86	76.5	67	8.75146e-09	2.12157e-08	****
SDiastolicBP	HV	V2	72	86	76.5	69.5	2.56192e-05	4.18272e-05	****
Temperature	V1	V2	92	92	37	36.5	1.28234e-09	3.41957e-09	****
Temperature	HV	V1	72	92	36.5	37	6.55152e-10	1.80732e-09	****
Temperature	HV	V2	72	92	36.5	36.5	0.532421	0.583475	ns
Pulse	V1	V2	91	91	94	81	1.83215e-07	3.6643e-07	****
Pulse	HV	V1	71	91	72	94	4.07941e-17	3.62614e-16	****
Pulse	HV	V2	71	91	72	81	1.21909e-08	2.78649e-08	****
Hemoglobin	V1	V2	67	67	8.8	11	6.01717e-09	1.50429e-08	****
Hemoglobin	HV	V1	72	67	15.55	8.8	7.90876e-23	2.109e-21	****
Hemoglobin	HV	V2	72	67	15.55	11	2.25173e-20	3.60277e-19	****
WBCells	V1	V2	67	67	1.71	3.1	6.952e-11	2.41809e-10	****
WBCells	HV	V1	72	67	4.6	1.71	3.6425e-19	4.85667e-18	****
WBCells	HV	V2	72	67	4.6	3.1	4.67458e-08	9.67232e-08	****
Neutrophil	V1	V2	62	62	0.79	1.61	4.71526e-08	9.67232e-08	****
Neutrophil	HV	V1	70	62	2.035	0.79	7.56371e-12	3.02548e-11	****
Neutrophil	HV	V2	70	62	2.035	1.61	0.0138052	0.0172565	*
Lymphocyte	V1	V2	66	66	0.72	1.165	3.63272e-08	7.85452e-08	****
Lymphocyte	HV	V1	72	66	1.925	0.72	2.23922e-17	2.23922e-16	****
Lymphocyte	HV	V2	72	66	1.925	1.165	2.03151e-09	5.24261e-09	****
Platelets	V1	V2	67	67	107	220	5.11702e-10	1.51615e-09	****
Platelets	HV	V1	72	67	216.5	107	4.0511e-15	2.02555e-14	****
Platelets	HV	V2	72	67	216.5	220	0.567866	0.613909	ns
ALT_Results	V1	V2	65	65	36	46	0.0754505	0.0900901	ns
ALT_Results	HV	V1	71	65	22	36	0.00134684	0.00195903	**
ALT_Results	HV	V2	71	65	22	46	6.09458e-10	1.74131e-09	****
Creatinine	V1	V2	65	65	0.80089	0.77	0.708027	0.755228	ns
Creatinine	HV	V1	71	65	0.959258	0.80089	0.00426168	0.00608812	**
Creatinine	HV	V2	71	65	0.959258	0.77	0.00621683	0.00857493	**
Albumin	V1	V2	62	62	2.425	3.4	1.68905e-11	6.142e-11	****
Albumin	HV	V1	71	62	4.35	2.425	2.11242e-21	4.22484e-20	****
Albumin	HV	V2	71	62	4.35	3.4	3.6158e-15	1.92843e-14	****
Total_Bilirubin	V1	V2	62	62	0.665	0.516378	0.00829751	0.0110633	*
Total_Bilirubin	HV	V1	71	62	0.588178	0.665	0.420737	0.467485	ns
Total_Bilirubin	HV	V2	71	62	0.588178	0.516378	0.080877	0.0951495	ns
CX3CL1	V1	V2	90	90	17163	15219.8	4.34987e-07	8.09278e-07	****
CX3CL1	HV	V1	80	90	14844.7	17163	0.265367	0.303277	ns
CX3CL1	HV	V2	80	90	14844.7	15219.8	0.869055	0.902914	ns
CXCL12	V1	V2	90	90	1412.82	1538.33	0.274076	0.308818	ns
CXCL12	HV	V1	80	90	1165.92	1412.82	0.0097699	0.0127856	*
CXCL12	HV	V2	80	90	1165.92	1538.33	3.56687e-05	5.70699e-05	****
PTX3	V1	V2	90	90	6605.7	4217.86	8.97281e-07	1.63142e-06	****
PTX3	HV	V1	80	90	1843.28	6605.7	5.68816e-17	4.55052e-16	****
PTX3	HV	V2	80	90	1843.28	4217.86	4.44177e-13	2.09025e-12	****
TGF.B1	V1	V2	90	90	288.181	231.965	1	1	ns
TGF.B1	HV	V1	80	90	240.84	288.181	0.949382	0.973725	ns
TGF.B1	HV	V2	80	90	240.84	231.965	0.868265	0.902914	ns
sCD25	V1	V2	90	90	22689.6	6146.23	1.47509e-15	8.42908e-15	****
sCD25	HV	V1	80	90	5112.07	22689.6	1.60688e-26	1.2855e-24	****
sCD25	HV	V2	80	90	5112.07	6146.23	4.62566e-10	1.42328e-09	****
sCD40L	V1	V2	90	90	8740.73	19992.4	1.04594e-11	3.98455e-11	****
sCD40L	HV	V1	80	90	11746.8	8740.73	0.018036	0.0221981	*
sCD40L	HV	V2	80	90	11746.8	19992.4	0.00564688	0.00792545	**
sRAGE	V1	V2	90	90	1074.4	1595.26	4.05782e-05	6.36521e-05	****
sRAGE	HV	V1	80	90	649.534	1074.4	0.000361294	0.00054535	***
sRAGE	HV	V2	80	90	649.534	1595.26	1.13936e-08	2.68084e-08	****
sST2	V1	V2	90	90	3236.21	3236.21	2.06621e-08	4.59157e-08	****
sST2	HV	V1	80	90	2753.92	3236.21	4.01634e-07	7.65017e-07	****
sST2	HV	V2	80	90	2753.92	3236.21	0.0110483	0.0140296	*
sTNF.RI	V1	V2	90	90	3986.43	1937.7	7.06344e-12	2.97408e-11	****
sTNF.RI	HV	V1	80	90	704.419	3986.43	5.38374e-26	2.1535e-24	****
sTNF.RI	HV	V2	80	90	704.419	1937.7	1.06746e-15	6.56896e-15	****
sTNF.RII	V1	V2	90	90	1502.99	591.167	1.08462e-12	4.82055e-12	****
sTNF.RII	HV	V1	80	90	325.27	1502.99	5.72045e-18	6.53766e-17	****
sTNF.RII	HV	V2	80	90	325.27	591.167	1.15297e-05	1.92161e-05	****
sTREM.1	V1	V2	90	90	125	125	1.14071e-05	1.92161e-05	****
sTREM.1	HV	V1	80	90	117.308	125	0.000390891	0.000579098	***
sTREM.1	HV	V2	80	90	117.308	125	0.0698797	0.0847027	ns

## Sheet: Males_Ethiopia
Marker	group1	group2	Patients in Group 1	Patients in Group2	Median group 1	Median group 2	pvalue	p.adj	p.adj.signif
Age	V1	V2	34	34	21.5	21.5	NA	NA	ns
Age	HV	V1	29	34	28	21.5	8.65683e-05	0.00019787	***
Age	HV	V2	29	34	28	21.5	8.65683e-05	0.00019787	***
Height	V1	V2	33	33	1.68	1.68	1	1	ns
Height	HV	V1	29	33	1.72	1.68	0.0821033	0.104258	ns
Height	HV	V2	29	33	1.72	1.68	0.0846496	0.105812	ns
Weight	V1	V2	33	33	49	49	0.410715	0.462777	ns
Weight	HV	V1	29	33	57	49	2.01595e-05	5.75986e-05	****
Weight	HV	V2	29	33	57	49	5.45208e-05	0.000132172	***
SSystolicBP	V1	V2	33	33	108	112	0.516302	0.573669	ns
SSystolicBP	HV	V1	29	33	115	108	0.0247206	0.0366231	*
SSystolicBP	HV	V2	29	33	115	112	0.0695873	0.091262	ns
SDiastolicBP	V1	V2	33	33	68	74	0.303499	0.362387	ns
SDiastolicBP	HV	V1	29	33	78	68	0.000484158	0.000968315	***
SDiastolicBP	HV	V2	29	33	78	74	0.00843469	0.0140592	*
Temperature	V1	V2	33	33	36.6	36.3	0.0026749	0.00486345	**
Temperature	HV	V1	29	33	36.4	36.6	0.0497685	0.0674827	ns
Temperature	HV	V2	29	33	36.4	36.3	0.382803	0.43749	ns
Pulse	V1	V2	33	33	108	83	0.000761568	0.00148599	**
Pulse	HV	V1	29	33	78	108	1.0721e-07	6.12631e-07	****
Pulse	HV	V2	29	33	78	83	0.00541064	0.00961892	**
Hemoglobin	V1	V2	33	33	8.2	10.4	1.65093e-05	4.89166e-05	****
Hemoglobin	HV	V1	29	33	15.9	8.2	3.38698e-10	4.51598e-09	****
Hemoglobin	HV	V2	29	33	15.9	10.4	1.60738e-09	1.42878e-08	****
WBCells	V1	V2	33	33	1.37	2.94	2.32831e-10	4.51598e-09	****
WBCells	HV	V1	29	33	5.02	1.37	1.63779e-10	4.36743e-09	****
WBCells	HV	V2	29	33	5.02	2.94	3.15463e-05	8.41234e-05	****
Neutrophil	V1	V2	28	28	0.58	1.455	8.5091e-06	2.83637e-05	****
Neutrophil	HV	V1	28	28	2.055	0.58	1.26206e-09	1.26206e-08	****
Neutrophil	HV	V2	28	28	2.055	1.455	0.0464696	0.0652205	ns
Lymphocyte	V1	V2	32	32	0.565	1.075	1.47062e-06	6.19207e-06	****
Lymphocyte	HV	V1	29	32	1.83	0.565	7.95661e-10	9.09326e-09	****
Lymphocyte	HV	V2	29	32	1.83	1.075	6.16714e-06	2.14509e-05	****
Platelets	V1	V2	33	33	72	212	5.63888e-07	2.81944e-06	****
Platelets	HV	V1	29	33	206	72	6.95933e-09	5.56746e-08	****
Platelets	HV	V2	29	33	206	212	0.199147	0.24139	ns
ALT_Results	V1	V2	33	33	48	50	0.714023	0.741842	ns
ALT_Results	HV	V1	28	33	20	48	0.000120591	0.00025805	***
ALT_Results	HV	V2	28	33	20	50	1.28215e-06	6.03363e-06	****
Creatinine	V1	V2	33	33	0.84	0.72	0.0194068	0.0292933	*
Creatinine	HV	V1	28	33	0.94	0.84	0.0588179	0.0784239	ns
Creatinine	HV	V2	28	33	0.94	0.72	3.79913e-05	9.80419e-05	****
Albumin	V1	V2	30	30	2.165	3.125	1.82194e-06	7.28777e-06	****
Albumin	HV	V1	28	30	3.94	2.165	1.05591e-10	4.22365e-09	****
Albumin	HV	V2	28	30	3.94	3.125	2.32153e-06	8.84391e-06	****
Total_Bilirubin	V1	V2	30	30	0.775	0.625	0.0751748	0.0969997	ns
Total_Bilirubin	HV	V1	28	30	0.55	0.775	0.0276566	0.0402278	*
Total_Bilirubin	HV	V2	28	30	0.55	0.625	0.338514	0.398251	ns
CX3CL1	V1	V2	33	33	8538.4	6438.82	9.08296e-06	2.90655e-05	****
CX3CL1	HV	V1	28	33	7058.7	8538.4	0.00843551	0.0140592	*
CX3CL1	HV	V2	28	33	7058.7	6438.82	0.685259	0.721325	ns
CXCL12	V1	V2	33	33	1603.46	1510.78	0.815189	0.836092	ns
CXCL12	HV	V1	28	33	1163.97	1603.46	0.0165034	0.0253898	*
CXCL12	HV	V2	28	33	1163.97	1510.78	0.0158386	0.0248449	*
PTX3	V1	V2	33	33	9401.86	3655.68	0.000109918	0.000244262	***
PTX3	HV	V1	28	33	1389.69	9401.86	3.37603e-10	4.51598e-09	****
PTX3	HV	V2	28	33	1389.69	3655.68	2.62514e-07	1.40007e-06	****
TGF.B1	V1	V2	33	33	61.6751	61.6751	1	1	ns
TGF.B1	HV	V1	28	33	61.6751	61.6751	0.0126108	0.0201773	*
TGF.B1	HV	V2	28	33	61.6751	61.6751	0.0483296	0.0666616	ns
sCD25	V1	V2	33	33	23490.1	5785.75	4.55905e-06	1.65784e-05	****
sCD25	HV	V1	28	33	5785.75	23490.1	1.86032e-08	1.24021e-07	****
sCD25	HV	V2	28	33	5785.75	5785.75	0.638875	0.690675	ns
sCD40L	V1	V2	33	33	4970.88	11499.3	4.61398e-05	0.00011535	***
sCD40L	HV	V1	28	33	9837.54	4970.88	0.00165714	0.00308305	**
sCD40L	HV	V2	28	33	9837.54	11499.3	0.682131	0.721325	ns
sRAGE	V1	V2	33	33	1895.09	3013.2	0.0405391	0.0579129	ns
sRAGE	HV	V1	28	33	972.019	1895.09	0.000304439	0.000624491	***
sRAGE	HV	V2	28	33	972.019	3013.2	2.77674e-05	7.65997e-05	****
sST2	V1	V2	33	33	3236.21	3236.21	0.00826562	0.0140592	*
sST2	HV	V1	28	33	3236.21	3236.21	0.000122574	0.00025805	***
sST2	HV	V2	28	33	3236.21	3236.21	0.374414	0.434104	ns
sTNF.RI	V1	V2	33	33	4192.6	1612.21	7.68341e-09	5.58794e-08	****
sTNF.RI	HV	V1	28	33	461.243	4192.6	5.18868e-11	4.15095e-09	****
sTNF.RI	HV	V2	28	33	461.243	1612.21	8.82793e-08	5.43257e-07	****
sTNF.RII	V1	V2	33	33	896.78	316.51	1.30706e-05	4.02172e-05	****
sTNF.RII	HV	V1	28	33	269.7	896.78	1.43293e-06	6.19207e-06	****
sTNF.RII	HV	V2	28	33	269.7	316.51	0.103502	0.127387	ns
sTREM.1	V1	V2	33	33	84.7843	64.2687	0.000800757	0.00152525	**
sTREM.1	HV	V1	28	33	64.2687	84.7843	0.0106693	0.0174193	*
sTREM.1	HV	V2	28	33	64.2687	64.2687	0.582458	0.638311	ns

## Sheet: Males_Kenya
Marker	group1	group2	Patients in Group 1	Patients in Group2	Median group 1	Median group 2	pvalue	p.adj	p.adj.signif
Age	V1	V2	31	31	15	15	NA	NA	ns
Age	HV	V1	29	31	26	15	4.0279e-08	2.10026e-07	****
Age	HV	V2	29	31	26	15	4.0279e-08	2.10026e-07	****
Height	V1	V2	31	31	1.62	1.62	NA	NA	ns
Height	HV	V1	29	31	1.75	1.62	5.61942e-05	0.000186463	***
Height	HV	V2	29	31	1.75	1.62	5.61942e-05	0.000186463	***
Weight	V1	V2	29	31	NA	NA	NA	NA	ns
Weight	HV	V1	0	0	NA	NA	NA	NA	ns
Weight	HV	V2	0	0	NA	NA	NA	NA	ns
SSystolicBP	V1	V2	31	31	114	116	0.184169	0.220399	ns
SSystolicBP	HV	V1	29	31	119	114	0.001966	0.00335819	**
SSystolicBP	HV	V2	29	31	119	116	0.0294557	0.0398197	*
SDiastolicBP	V1	V2	31	31	64	64	0.800507	0.800507	ns
SDiastolicBP	HV	V1	29	31	74	64	0.00120275	0.00237299	**
SDiastolicBP	HV	V2	29	31	74	64	0.00275736	0.00447306	**
Temperature	V1	V2	31	31	37.2	36.8	4.30899e-05	0.000157278	***
Temperature	HV	V1	29	31	36.6	37.2	2.40779e-08	1.70001e-07	****
Temperature	HV	V2	29	31	36.6	36.8	0.310497	0.333328	ns
Pulse	V1	V2	31	31	91	79	0.000956669	0.00205402	**
Pulse	HV	V1	28	31	63	91	3.02794e-09	2.763e-08	****
Pulse	HV	V2	28	31	63	79	5.16188e-08	2.51212e-07	****
Hemoglobin	V1	V2	21	21	9.5	11.4	0.00115171	0.00237299	**
Hemoglobin	HV	V1	29	21	15.7	9.5	2.25849e-09	2.46623e-08	****
Hemoglobin	HV	V2	29	21	15.7	11.4	7.50464e-08	3.42399e-07	****
WBCells	V1	V2	21	21	2	2.6	0.00221806	0.00367996	**
WBCells	HV	V1	29	21	3.81	2	1.23408e-07	4.74148e-07	****
WBCells	HV	V2	29	21	3.81	2.6	0.000746054	0.00170194	**
Neutrophil	V1	V2	21	21	1.07	1.36	0.0126915	0.0181663	*
Neutrophil	HV	V1	29	21	1.73	1.07	0.00647905	0.00985355	**
Neutrophil	HV	V2	29	21	1.73	1.36	0.242131	0.280564	ns
Lymphocyte	V1	V2	21	21	0.74	0.98	0.0175714	0.0246675	*
Lymphocyte	HV	V1	29	21	1.84	0.74	9.98892e-08	4.28936e-07	****
Lymphocyte	HV	V2	29	21	1.84	0.98	0.000180571	0.000470776	***
Platelets	V1	V2	21	21	119	150	0.139562	0.172679	ns
Platelets	HV	V1	29	21	197	119	6.32365e-05	0.00019353	***
Platelets	HV	V2	29	21	197	150	0.0604659	0.0788216	ns
ALT_Results	V1	V2	21	21	23	42	0.0019739	0.00335819	**
ALT_Results	HV	V1	29	21	22	23	0.535149	0.550224	ns
ALT_Results	HV	V2	29	21	22	42	0.000685271	0.0016137	**
Creatinine	V1	V2	21	21	0.863106	0.955864	0.0126915	0.0181663	*
Creatinine	HV	V1	29	21	1.08143	0.863106	0.000126528	0.000355253	***
Creatinine	HV	V2	29	21	1.08143	0.955864	0.0214555	0.0295519	*
Albumin	V1	V2	21	21	2.6	3.5	6.36263e-05	0.00019353	***
Albumin	HV	V1	29	21	4.5	2.6	2.36488e-09	2.46623e-08	****
Albumin	HV	V2	29	21	4.5	3.5	2.79454e-08	1.70001e-07	****
Total_Bilirubin	V1	V2	21	21	0.437333	0.449027	0.759288	0.769833	ns
Total_Bilirubin	HV	V1	29	21	0.643137	0.437333	0.0112224	0.0167191	*
Total_Bilirubin	HV	V2	29	21	0.643137	0.449027	0.00464493	0.00721446	**
CX3CL1	V1	V2	29	29	50884.7	50884.7	0.280713	0.320096	ns
CX3CL1	HV	V1	29	29	50884.7	50884.7	0.288244	0.320096	ns
CX3CL1	HV	V2	29	29	50884.7	50884.7	0.159869	0.194507	ns
CXCL12	V1	V2	29	29	1198.51	1462.34	0.000139137	0.000376186	***
CXCL12	HV	V1	29	29	1165.92	1198.51	0.211434	0.248946	ns
CXCL12	HV	V2	29	29	1165.92	1462.34	0.00128404	0.00240346	**
PTX3	V1	V2	29	29	4387.28	4058.01	0.304193	0.331434	ns
PTX3	HV	V1	29	29	2206.28	4387.28	0.000369679	0.000899553	***
PTX3	HV	V2	29	29	2206.28	4058.01	0.00170903	0.00311898	**
TGF.B1	V1	V2	29	29	314.897	314.897	NA	NA	ns
TGF.B1	HV	V1	29	29	314.897	314.897	NA	NA	ns
TGF.B1	HV	V2	29	29	314.897	314.897	NA	NA	ns
sCD25	V1	V2	29	29	17387.7	6038.97	3.72529e-09	3.02162e-08	****
sCD25	HV	V1	29	29	2284.25	17387.7	6.65175e-17	4.85578e-15	****
sCD25	HV	V2	29	29	2284.25	6038.97	1.9042e-12	3.47516e-11	****
sCD40L	V1	V2	29	29	17928.2	66112.6	1.22935e-07	4.74148e-07	****
sCD40L	HV	V1	29	29	24275.2	17928.2	0.412673	0.436596	ns
sCD40L	HV	V2	29	29	24275.2	66112.6	0.00297936	0.00472811	**
sRAGE	V1	V2	29	29	567.598	664.603	0.00197811	0.00335819	**
sRAGE	HV	V1	29	29	391.455	567.598	0.0337143	0.0447481	*
sRAGE	HV	V2	29	29	391.455	664.603	9.2652e-05	0.000270544	***
sST2	V1	V2	29	29	2823.89	2528.74	0.00118338	0.00237299	**
sST2	HV	V1	29	29	2528.74	2823.89	0.000857248	0.00189634	**
sST2	HV	V2	29	29	2528.74	2528.74	0.432723	0.451269	ns
sTNF.RI	V1	V2	29	29	2977.94	2003.19	0.00127975	0.00240346	**
sTNF.RI	HV	V1	29	29	691.585	2977.94	7.9821e-16	2.91347e-14	****
sTNF.RI	HV	V2	29	29	691.585	2003.19	6.02557e-11	8.79733e-10	****
sTNF.RII	V1	V2	29	29	1358.35	660.973	2.6077e-08	1.70001e-07	****
sTNF.RII	HV	V1	29	29	296.189	1358.35	1.9042e-12	3.47516e-11	****
sTNF.RII	HV	V2	29	29	296.189	660.973	0.000346176	0.00087141	***
sTREM.1	V1	V2	29	29	125	125	0.289402	0.320096	ns
sTREM.1	HV	V1	29	29	125	125	0.0857672	0.107948	ns
sTREM.1	HV	V2	29	29	125	125	0.0618761	0.0792448	ns

## Sheet: Males Sudan
Marker	group1	group2	Patients in Group 1	Patients in Group2	Median group 1	Median group 2	pvalue	p.adj	p.adj.signif
Age	V1	V2	13	13	0	20	20	NA	NA	ns
Age	HV	V1	14	13	150	35	20	0.0044491	0.0102464	*
Age	HV	V2	14	13	150	35	20	0.0044491	0.0102464	*
Height	V1	V2	13	13	0	1.72	1.72	NA	NA	ns
Height	HV	V1	14	13	105.5	1.73	1.72	0.49605	0.530983	ns
Height	HV	V2	14	13	105.5	1.73	1.72	0.49605	0.530983	ns
Weight	V1	V2	13	13	24	57	57.6	0.140872	0.175513	ns
Weight	HV	V1	14	13	159.5	72	57	0.00095723	0.00346426	**
Weight	HV	V2	14	13	157.5	72	57.6	0.00135672	0.00448306	**
SSystolicBP	V1	V2	13	13	9	110	110	0.0162761	0.028767	*
SSystolicBP	HV	V1	14	13	158	120	110	0.000560383	0.00224153	**
SSystolicBP	HV	V2	14	13	128.5	120	110	0.0367451	0.0569924	ns
SDiastolicBP	V1	V2	13	13	5	70	75	0.00920553	0.0174905	*
SDiastolicBP	HV	V1	14	13	148	77.5	70	0.00282187	0.00765936	**
SDiastolicBP	HV	V2	14	13	97.5	77.5	75	0.748562	0.768794	ns
Temperature	V1	V2	13	13	91	38	36.5	0.00163458	0.00517616	**
Temperature	HV	V1	14	13	0	36.5	38	1.01842e-05	0.0001059	***
Temperature	HV	V2	14	13	108	36.5	36.5	0.410377	0.458657	ns
Pulse	V1	V2	13	13	89.5	88	76	0.00230771	0.00649578	**
Pulse	HV	V1	14	13	24	76	88	0.00112214	0.00387648	**
Pulse	HV	V2	14	13	78	76	76	0.537411	0.567267	ns
Hemoglobin	V1	V2	13	13	24.5	9.9	11.1	0.151831	0.18061	ns
Hemoglobin	HV	V1	14	13	182	14.55	9.9	1.11474e-05	0.0001059	***
Hemoglobin	HV	V2	14	13	176	14.55	11.1	4.11215e-05	0.000347248	***
WBCells	V1	V2	13	13	8	2.8	4.2	0.00610352	0.0132533	*
WBCells	HV	V1	14	13	166	5.3	2.8	0.000295667	0.00140442	**
WBCells	HV	V2	14	13	138	5.3	4.2	0.0239338	0.0404215	*
Neutrophil	V1	V2	13	13	18.5	1.4	2	0.0637867	0.0932266	ns
Neutrophil	HV	V1	13	13	140	2.5	1.4	0.00474441	0.0106052	*
Neutrophil	HV	V2	13	13	115.5	2.5	2	0.117354	0.151168	ns
Lymphocyte	V1	V2	13	13	17	1.6	1.5	0.0916805	0.122241	ns
Lymphocyte	HV	V1	14	13	155.5	2.15	1.6	0.00184717	0.00561541	**
Lymphocyte	HV	V2	14	13	128	2.15	1.5	0.0762121	0.105311	ns
Platelets	V1	V2	13	13	0	133	316	0.000244141	0.00123698	**
Platelets	HV	V1	14	13	175	275.5	133	5.06618e-05	0.00038503	***
Platelets	HV	V2	14	13	61	275.5	316	0.152093	0.18061	ns
ALT_Results	V1	V2	11	11	42	40.4	47	0.464844	0.512002	ns
ALT_Results	HV	V1	14	11	34	26.75	40.4	0.0199358	0.0344346	*
ALT_Results	HV	V2	14	11	46	26.75	47	0.0954269	0.125042	ns
Creatinine	V1	V2	11	11	30	0.68	0.61	0.831055	0.831055	ns
Creatinine	HV	V1	14	11	50	0.565	0.68	0.146152	0.179155	ns
Creatinine	HV	V2	14	11	71.5	0.565	0.61	0.784134	0.79459	ns
Albumin	V1	V2	11	11	7	3.2	3.4	0.0410949	0.0624642	ns
Albumin	HV	V1	14	11	149	4	3.2	8.67871e-05	0.000549652	***
Albumin	HV	V2	14	11	139	4	3.4	0.000721842	0.002743	**
Total_Bilirubin	V1	V2	11	11	66	0.68	0.4	0.0038398	0.0094137	**
Total_Bilirubin	HV	V1	14	11	49.5	0.56	0.68	0.138083	0.174905	ns
Total_Bilirubin	HV	V2	14	11	101	0.56	0.4	0.197662	0.227611	ns
CX3CL1	V1	V2	13	13	82	19121.1	15753.5	0.00805664	0.0157001	*
CX3CL1	HV	V1	10	13	21	13910.8	19121.1	0.0069669	0.0143104	*
CX3CL1	HV	V2	10	13	44	13910.8	15753.5	0.20349	0.230825	ns
CXCL12	V1	V2	13	13	85	4084.65	3200.14	0.00341797	0.00865885	**
CXCL12	HV	V1	10	13	23	2279.52	4084.65	0.00802401	0.0157001	*
CXCL12	HV	V2	10	13	35	2279.52	3200.14	0.0665958	0.0954959	ns
PTX3	V1	V2	13	13	90	16078.2	7043.52	0.000488281	0.00206163	**
PTX3	HV	V1	10	13	0	2462.43	16078.2	1.74815e-06	4.42865e-05	****
PTX3	HV	V2	10	13	7	2462.43	7043.52	7.86668e-05	0.000543516	***
TGF.B1	V1	V2	13	13	0	367.111	367.111	NA	NA	ns
TGF.B1	HV	V1	10	13	65	367.111	367.111	NA	NA	ns
TGF.B1	HV	V2	10	13	65	367.111	367.111	NA	NA	ns
sCD25	V1	V2	13	13	91	44895.1	14497.7	0.000244141	0.00123698	**
sCD25	HV	V1	10	13	0	6349.77	44895.1	1.74815e-06	4.42865e-05	****
sCD25	HV	V2	10	13	1	6349.77	14497.7	3.4963e-06	6.64297e-05	****
sCD40L	V1	V2	13	13	19	7320.78	11489.8	0.0681152	0.0958659	ns
sCD40L	HV	V1	10	13	56	6713.24	7320.78	0.604913	0.629772	ns
sCD40L	HV	V2	10	13	33	6713.24	11489.8	0.0493293	0.0735104	ns
sRAGE	V1	V2	13	13	20	1431.4	1954.45	0.0803223	0.109009	ns
sRAGE	HV	V1	10	13	19	551.761	1431.4	0.00324282	0.00849842	**
sRAGE	HV	V2	10	13	17	551.761	1954.45	0.00196317	0.00573851	**
sST2	V1	V2	13	13	90	8709.24	3908.7	0.000488281	0.00206163	**
sST2	HV	V1	10	13	0	2607.39	8709.24	1.74815e-06	4.42865e-05	****
sST2	HV	V2	10	13	30	2607.39	3908.7	0.0303287	0.0480204	*
sTNF.RI	V1	V2	13	13	81	5531.51	3001.99	0.010498	0.0189965	*
sTNF.RI	HV	V1	10	13	2	1635.76	5531.51	6.9926e-06	8.8573e-05	****
sTNF.RI	HV	V2	10	13	22	1635.76	3001.99	0.0064734	0.0136661	*
sTNF.RII	V1	V2	13	13	91	2527.88	1149.18	0.000244141	0.00123698	**
sTNF.RII	HV	V1	10	13	2	458.359	2527.88	6.9926e-06	8.8573e-05	****
sTNF.RII	HV	V2	10	13	24	458.359	1149.18	0.00988754	0.0183281	*
sTREM.1	V1	V2	13	13	77	222.894	177.13	0.0266113	0.0430311	*
sTREM.1	HV	V1	10	13	28.5	143.378	222.894	0.0253919	0.0419518	*
sTREM.1	HV	V2	10	13	42	143.378	177.13	0.162066	0.189493	ns

## Sheet: Males Uganda
Marker	group1	group2	Patients in Group 1	Patients in Group2	Median group 1	Median group 2	pvalue	p.adj	p.adj.signif
Age	V1	V2	16	16	15.5	15.5	NA	NA	ns
Age	HV	V1	12	16	26	15.5	0.000115806	0.000686646	***
Age	HV	V2	12	16	26	15.5	0.000115806	0.000686646	***
Height	V1	V2	15	15	1.6	1.6	1	1	ns
Height	HV	V1	12	15	1.775	1.6	0.0478594	0.0936379	ns
Height	HV	V2	12	15	1.775	1.6	0.0426144	0.0871658	ns
Weight	V1	V2	15	15	42	42	1	1	ns
Weight	HV	V1	12	15	62.65	42	3.34161e-05	0.000501242	***
Weight	HV	V2	12	15	62.65	42	2.9945e-05	0.000501242	***
SSystolicBP	V1	V2	9	9	102	102	0.105645	0.182848	ns
SSystolicBP	HV	V1	0	9	NA	NA	NA	NA	ns
SSystolicBP	HV	V2	0	9	NA	NA	NA	NA	ns
SDiastolicBP	V1	V2	9	9	59	67	0.222801	0.313314	ns
SDiastolicBP	HV	V1	0	9	NA	NA	NA	NA	ns
SDiastolicBP	HV	V2	0	9	NA	NA	NA	NA	ns
Temperature	V1	V2	15	15	36.8	36.8	0.878246	0.963929	ns
Temperature	HV	V1	0	15	NA	NA	NA	NA	ns
Temperature	HV	V2	0	15	NA	NA	NA	NA	ns
Pulse	V1	V2	14	14	88.5	90	0.610299	0.704191	ns
Pulse	HV	V1	0	14	NA	NA	NA	NA	ns
Pulse	HV	V2	0	14	NA	NA	NA	NA	ns
Hemoglobin	V1	V2	0	14	NA	NA	NA	NA	ns
Hemoglobin	HV	V1	0	0	NA	NA	NA	NA	ns
Hemoglobin	HV	V2	0	0	NA	NA	NA	NA	ns
WBCells	V1	V2	0	0	NA	NA	NA	NA	ns
WBCells	HV	V1	0	0	NA	NA	NA	NA	ns
WBCells	HV	V2	0	0	NA	NA	NA	NA	ns
Neutrophil	V1	V2	0	0	NA	NA	NA	NA	ns
Neutrophil	HV	V1	0	0	NA	NA	NA	NA	ns
Neutrophil	HV	V2	0	0	NA	NA	NA	NA	ns
Lymphocyte	V1	V2	0	0	NA	NA	NA	NA	ns
Lymphocyte	HV	V1	0	0	NA	NA	NA	NA	ns
Lymphocyte	HV	V2	0	0	NA	NA	NA	NA	ns
Platelets	V1	V2	0	0	NA	NA	NA	NA	ns
Platelets	HV	V1	0	0	NA	NA	NA	NA	ns
Platelets	HV	V2	0	0	NA	NA	NA	NA	ns
ALT_Results	V1	V2	0	0	NA	NA	NA	NA	ns
ALT_Results	HV	V1	0	0	NA	NA	NA	NA	ns
ALT_Results	HV	V2	0	0	NA	NA	NA	NA	ns
Creatinine	V1	V2	0	0	NA	NA	NA	NA	ns
Creatinine	HV	V1	0	0	NA	NA	NA	NA	ns
Creatinine	HV	V2	0	0	NA	NA	NA	NA	ns
Albumin	V1	V2	0	0	NA	NA	NA	NA	ns
Albumin	HV	V1	0	0	NA	NA	NA	NA	ns
Albumin	HV	V2	0	0	NA	NA	NA	NA	ns
Total_Bilirubin	V1	V2	0	0	NA	NA	NA	NA	ns
Total_Bilirubin	HV	V1	0	0	NA	NA	NA	NA	ns
Total_Bilirubin	HV	V2	0	0	NA	NA	NA	NA	ns
CX3CL1	V1	V2	15	15	15613.8	15037.7	0.168823	0.246227	ns
CX3CL1	HV	V1	13	15	13419.6	15613.8	0.235167	0.320682	ns
CX3CL1	HV	V2	13	15	13419.6	15037.7	0.683162	0.768557	ns
CXCL12	V1	V2	15	15	907.688	1347.67	0.135376	0.225627	ns
CXCL12	HV	V1	13	15	1079.18	907.688	0.927792	0.994063	ns
CXCL12	HV	V2	13	15	1079.18	1347.67	0.169623	0.246227	ns
PTX3	V1	V2	15	15	3811.2	3182.89	0.302795	0.389308	ns
PTX3	HV	V1	13	15	974.097	3811.2	8.35422e-05	0.000686646	***
PTX3	HV	V2	13	15	974.097	3182.89	0.000178462	0.000803079	***
TGF.B1	V1	V2	15	15	109.525	109.525	1	1	ns
TGF.B1	HV	V1	13	15	109.525	109.525	0.0273096	0.0682741	ns
TGF.B1	HV	V2	13	15	109.525	109.525	0.0272624	0.0682741	ns
sCD25	V1	V2	15	15	23524.5	9076.39	0.00012207	0.000686646	***
sCD25	HV	V1	13	15	3057.2	23524.5	3.57885e-06	0.000161048	***
sCD25	HV	V2	13	15	3057.2	9076.39	0.000843915	0.00345238	**
sCD40L	V1	V2	15	15	5341.59	21437.9	0.0102539	0.032959	*
sCD40L	HV	V1	13	15	8046.95	5341.59	0.5551	0.657355	ns
sCD40L	HV	V2	13	15	8046.95	21437.9	0.00439798	0.0164924	*
sRAGE	V1	V2	15	15	664.262	1349.79	0.0215454	0.0605965	ns
sRAGE	HV	V1	13	15	1114.79	664.262	0.5551	0.657355	ns
sRAGE	HV	V2	13	15	1114.79	1349.79	0.0647514	0.121409	ns
sST2	V1	V2	15	15	2918.53	2909.28	0.151428	0.241358	ns
sST2	HV	V1	13	15	2184.27	2918.53	0.0325026	0.0731309	ns
sST2	HV	V2	13	15	2184.27	2909.28	0.0977212	0.175898	ns
sTNF.RI	V1	V2	15	15	4139.64	1788.82	0.00836182	0.0289447	*
sTNF.RI	HV	V1	13	15	978.355	4139.64	0.000139575	0.000697876	***
sTNF.RI	HV	V2	13	15	978.355	1788.82	0.0128871	0.0386614	*
sTNF.RII	V1	V2	15	15	2697.34	1179.44	0.0301514	0.0714111	ns
sTNF.RII	HV	V1	13	15	611.043	2697.34	0.000108327	0.000686646	***
sTNF.RII	HV	V2	13	15	611.043	1179.44	0.0413098	0.0871658	ns
sTREM.1	V1	V2	15	15	137.708	196.205	0.25238	0.334033	ns
sTREM.1	HV	V1	13	15	113.198	137.708	0.155542	0.241358	ns
sTREM.1	HV	V2	13	15	113.198	196.205	0.467205	0.584006	ns

## Sheet: Females Kenya
Marker	group1	group2	Patients in Group 1	Patients in Group2	Median group 1	Median group 2	pvalue	p.adj	p.adj.signif
Age	V1	V2	4	4	12.5	12.5	NA	NA	ns
Height	V1	V2	4	4	1.5	1.5	NA	NA	ns
Weight	V1	V2	1	4	NA	NA	NA	NA	ns
SSystolicBP	V1	V2	4	4	113.5	107	0.375	0.463235	ns
SDiastolicBP	V1	V2	4	4	65.5	61.5	0.875	0.91875	ns
Temperature	V1	V2	4	4	37.7	36.7	0.181449	0.375	ns
Pulse	V1	V2	4	4	97	82	0.125	0.375	ns
Hemoglobin	V1	V2	3	3	9.8	11.8	0.173568	0.375	ns
WBCells	V1	V2	3	3	1.4	3.2	0.25	0.375	ns
Neutrophil	V1	V2	3	3	0.57	1.87	0.25	0.375	ns
Lymphocyte	V1	V2	3	3	0.54	1.16	0.25	0.375	ns
Platelets	V1	V2	3	3	702	248	0.5	0.583333	ns
ALT_Results	V1	V2	3	3	29	37	0.371093	0.463235	ns
Creatinine	V1	V2	3	3	0.877811	0.785053	0.25	0.375	ns
Albumin	V1	V2	3	3	2.8	3.7	0.25	0.375	ns
Total_Bilirubin	V1	V2	3	3	0.506324	0.373019	1	1	ns
CX3CL1	V1	V2	4	4	50884.7	50884.7	NA	NA	ns
CXCL12	V1	V2	4	4	1161.4	1294	0.125	0.375	ns
PTX3	V1	V2	4	4	4295.55	5140.47	0.875	0.91875	ns
TGF.B1	V1	V2	4	4	314.897	314.897	NA	NA	ns
sCD25	V1	V2	4	4	19576	5171.4	0.125	0.375	ns
sCD40L	V1	V2	4	4	10762.4	57756.4	0.125	0.375	ns
sRAGE	V1	V2	4	4	815.317	1096.16	0.25	0.375	ns
sST2	V1	V2	4	4	2528.74	2528.74	0.371093	0.463235	ns
sTNF.RI	V1	V2	4	4	2791.66	1226.1	0.125	0.375	ns
sTNF.RII	V1	V2	4	4	2432.31	861.198	0.125	0.375	ns
sTREM.1	V1	V2	4	4	125	125	NA	NA	ns

## Sheet: Females_Sudan
Marker	group1	group2	Patients in Group 1	Patients in Group2	Median group 1	Median group 2	pvalue	p.adj	p.adj.signif
Age	V1	V2	5	5	14	14	NA	NA	ns
Age	HV	V1	9	5	32	14	0.0159255	0.0583933	ns
Age	HV	V2	9	5	32	14	0.0159255	0.0583933	ns
Height	V1	V2	4	4	1.305	1.415	1	1	ns
Height	HV	V1	9	4	1.68	1.305	0.00654701	0.0381944	*
Height	HV	V2	9	4	1.68	1.415	0.0242638	0.0849235	ns
Weight	V1	V2	5	5	46	44	0.587937	0.656103	ns
Weight	HV	V1	9	5	65	46	0.00699301	0.0381944	*
Weight	HV	V2	9	5	65	44	0.001998	0.0361265	*
SSystolicBP	V1	V2	5	5	100	110	0.088973	0.183333	ns
SSystolicBP	HV	V1	9	5	120	100	0.00229236	0.0361265	*
SSystolicBP	HV	V2	9	5	120	110	0.0545844	0.1375	ns
SDiastolicBP	V1	V2	5	5	60	70	0.054474	0.1375	ns
SDiastolicBP	HV	V1	9	5	70	60	0.00197548	0.0361265	*
SDiastolicBP	HV	V2	9	5	70	70	0.348268	0.439617	ns
Temperature	V1	V2	5	5	39	36.8	0.0625	0.1375	ns
Temperature	HV	V1	9	5	36.5	39	0.00304872	0.0361265	*
Temperature	HV	V2	9	5	36.5	36.8	0.502628	0.569153	ns
Pulse	V1	V2	5	5	90	80	0.134417	0.235229	ns
Pulse	HV	V1	9	5	76	90	0.0056038	0.0381944	*
Pulse	HV	V2	9	5	76	80	0.0355884	0.107045	ns
Hemoglobin	V1	V2	5	5	8.2	9.3	0.1875	0.294643	ns
Hemoglobin	HV	V1	9	5	13	8.2	0.00328423	0.0361265	*
Hemoglobin	HV	V2	9	5	13	9.3	0.00328423	0.0361265	*
WBCells	V1	V2	5	5	2.9	4.9	0.175554	0.293863	ns
WBCells	HV	V1	9	5	7.2	2.9	0.0135347	0.054851	ns
WBCells	HV	V2	9	5	7.2	4.9	0.0715483	0.153034	ns
Neutrophil	V1	V2	5	5	1.3	2	0.1875	0.294643	ns
Neutrophil	HV	V1	9	5	3.1	1.3	0.00924492	0.041874	*
Neutrophil	HV	V2	9	5	3.1	2	0.0135347	0.054851	ns
Lymphocyte	V1	V2	5	5	1.3	1.9	0.625	0.677817	ns
Lymphocyte	HV	V1	9	5	2.4	1.3	0.284529	0.401042	ns
Lymphocyte	HV	V2	9	5	2.4	1.9	0.20177	0.304634	ns
Platelets	V1	V2	5	5	87	366	0.0625	0.1375	ns
Platelets	HV	V1	9	5	295	87	0.001998	0.0361265	*
Platelets	HV	V2	9	5	295	366	0.124779	0.223441	ns
ALT_Results	V1	V2	2	2	17.8	32.35	0.5	0.569153	ns
ALT_Results	HV	V1	9	2	20.2	17.8	0.723069	0.752383	ns
ALT_Results	HV	V2	9	2	20.2	32.35	0.124647	0.223441	ns
Creatinine	V1	V2	2	2	0.375	0.185	0.5	0.569153	ns
Creatinine	HV	V1	9	2	0.4	0.375	1	1	ns
Creatinine	HV	V2	9	2	0.4	0.185	0.193835	0.298505	ns
Albumin	V1	V2	2	2	3.1	3.3	0.5	0.569153	ns
Albumin	HV	V1	9	2	3.8	3.1	0.0943498	0.183333	ns
Albumin	HV	V2	9	2	3.8	3.3	0.226614	0.329232	ns
Total_Bilirubin	V1	V2	2	2	0.505	0.35	0.5	0.569153	ns
Total_Bilirubin	HV	V1	9	2	0.25	0.505	0.124647	0.223441	ns
Total_Bilirubin	HV	V2	9	2	0.25	0.35	0.721233	0.752383	ns
CX3CL1	V1	V2	5	5	15750.7	13652.4	0.3125	0.401042	ns
CX3CL1	HV	V1	5	5	18985.7	15750.7	0.420635	0.522401	ns
CX3CL1	HV	V2	5	5	18985.7	13652.4	0.0952381	0.183333	ns
CXCL12	V1	V2	5	5	3261.24	2512.46	0.4375	0.534722	ns
CXCL12	HV	V1	5	5	2576.07	3261.24	0.150794	0.258025	ns
CXCL12	HV	V2	5	5	2576.07	2512.46	0.84127	0.863704	ns
PTX3	V1	V2	5	5	16441.2	11469.7	0.3125	0.401042	ns
PTX3	HV	V1	5	5	2311.37	16441.2	0.00793651	0.0381944	*
PTX3	HV	V2	5	5	2311.37	11469.7	0.00793651	0.0381944	*
TGF.B1	V1	V2	5	5	367.111	367.111	NA	NA	ns
TGF.B1	HV	V1	5	5	367.111	367.111	NA	NA	ns
TGF.B1	HV	V2	5	5	367.111	367.111	NA	NA	ns
sCD25	V1	V2	5	5	58396.1	17294.6	0.0625	0.1375	ns
sCD25	HV	V1	5	5	4850.96	58396.1	0.00793651	0.0381944	*
sCD25	HV	V2	5	5	4850.96	17294.6	0.031746	0.101852	ns
sCD40L	V1	V2	5	5	3270.61	24104.4	0.3125	0.401042	ns
sCD40L	HV	V1	5	5	6742.2	3270.61	0.309524	0.401042	ns
sCD40L	HV	V2	5	5	6742.2	24104.4	0.309524	0.401042	ns
sRAGE	V1	V2	5	5	1387.02	1213.14	0.625	0.677817	ns
sRAGE	HV	V1	5	5	447.336	1387.02	0.0555556	0.1375	ns
sRAGE	HV	V2	5	5	447.336	1213.14	0.0952381	0.183333	ns
sST2	V1	V2	5	5	9106.34	4421.53	0.0625	0.1375	ns
sST2	HV	V1	5	5	2330.47	9106.34	0.00793651	0.0381944	*
sST2	HV	V2	5	5	2330.47	4421.53	0.031746	0.101852	ns
sTNF.RI	V1	V2	5	5	5472.53	4097.01	0.3125	0.401042	ns
sTNF.RI	HV	V1	5	5	1372.19	5472.53	0.00793651	0.0381944	*
sTNF.RI	HV	V2	5	5	1372.19	4097.01	0.00793651	0.0381944	*
sTNF.RII	V1	V2	5	5	1554.98	991.403	0.0625	0.1375	ns
sTNF.RII	HV	V1	5	5	531.217	1554.98	0.0555556	0.1375	ns
sTNF.RII	HV	V2	5	5	531.217	991.403	0.222222	0.32906	ns
sTREM.1	V1	V2	5	5	266.355	164.912	0.1875	0.294643	ns
sTREM.1	HV	V1	5	5	249.187	266.355	0.690476	0.738426	ns
sTREM.1	HV	V2	5	5	249.187	164.912	0.0361451	0.107045	ns

## Sheet: Females_Uganda
Marker	group1	group2	Patients in Group 1	Patients in Group2	Median group 1	Median group 2	pvalue	p.adj	p.adj.signif
Age	V1	V2	5	5	16	16	NA	NA	ns
Age	HV	V1	7	5	26	16	0.143151	0.293118	ns
Age	HV	V2	7	5	26	16	0.143151	0.293118	ns
Height	V1	V2	5	5	1.57	1.57	NA	NA	ns
Height	HV	V1	7	5	1.43	1.57	0.463335	0.585982	ns
Height	HV	V2	7	5	1.43	1.57	0.463335	0.585982	ns
Weight	V1	V2	5	5	43	43	NA	NA	ns
Weight	HV	V1	7	5	60.5	43	0.00568126	0.0488588	*
Weight	HV	V2	7	5	60.5	43	0.00568126	0.0488588	*
SSystolicBP	V1	V2	4	4	105.5	108	0.875	0.919007	ns
SSystolicBP	HV	V1	0	4	NA	NA	NA	NA	ns
SSystolicBP	HV	V2	0	4	NA	NA	NA	NA	ns
SDiastolicBP	V1	V2	4	4	67.5	69.5	0.625	0.707237	ns
SDiastolicBP	HV	V1	0	4	NA	NA	NA	NA	ns
SDiastolicBP	HV	V2	0	4	NA	NA	NA	NA	ns
Temperature	V1	V2	5	5	36.7	36.6	0.36131	0.57542	ns
Temperature	HV	V1	0	5	NA	NA	NA	NA	ns
Temperature	HV	V2	0	5	NA	NA	NA	NA	ns
Pulse	V1	V2	5	5	105	88	0.0579073	0.191964	ns
Pulse	HV	V1	0	5	NA	NA	NA	NA	ns
Pulse	HV	V2	0	5	NA	NA	NA	NA	ns
Hemoglobin	V1	V2	0	5	NA	NA	NA	NA	ns
Hemoglobin	HV	V1	0	0	NA	NA	NA	NA	ns
Hemoglobin	HV	V2	0	0	NA	NA	NA	NA	ns
WBCells	V1	V2	0	0	NA	NA	NA	NA	ns
WBCells	HV	V1	0	0	NA	NA	NA	NA	ns
WBCells	HV	V2	0	0	NA	NA	NA	NA	ns
Neutrophil	V1	V2	0	0	NA	NA	NA	NA	ns
Neutrophil	HV	V1	0	0	NA	NA	NA	NA	ns
Neutrophil	HV	V2	0	0	NA	NA	NA	NA	ns
Lymphocyte	V1	V2	0	0	NA	NA	NA	NA	ns
Lymphocyte	HV	V1	0	0	NA	NA	NA	NA	ns
Lymphocyte	HV	V2	0	0	NA	NA	NA	NA	ns
Platelets	V1	V2	0	0	NA	NA	NA	NA	ns
Platelets	HV	V1	0	0	NA	NA	NA	NA	ns
Platelets	HV	V2	0	0	NA	NA	NA	NA	ns
ALT_Results	V1	V2	0	0	NA	NA	NA	NA	ns
ALT_Results	HV	V1	0	0	NA	NA	NA	NA	ns
ALT_Results	HV	V2	0	0	NA	NA	NA	NA	ns
Creatinine	V1	V2	0	0	NA	NA	NA	NA	ns
Creatinine	HV	V1	0	0	NA	NA	NA	NA	ns
Creatinine	HV	V2	0	0	NA	NA	NA	NA	ns
Albumin	V1	V2	0	0	NA	NA	NA	NA	ns
Albumin	HV	V1	0	0	NA	NA	NA	NA	ns
Albumin	HV	V2	0	0	NA	NA	NA	NA	ns
Total_Bilirubin	V1	V2	0	0	NA	NA	NA	NA	ns
Total_Bilirubin	HV	V1	0	0	NA	NA	NA	NA	ns
Total_Bilirubin	HV	V2	0	0	NA	NA	NA	NA	ns
CX3CL1	V1	V2	5	5	13245.2	17947.3	0.625	0.707237	ns
CX3CL1	HV	V1	7	5	15260.2	13245.2	0.515216	0.63298	ns
CX3CL1	HV	V2	7	5	15260.2	17947.3	0.143151	0.293118	ns
CXCL12	V1	V2	5	5	599.203	854.906	0.4375	0.585982	ns
CXCL12	HV	V1	7	5	818.983	599.203	0.431818	0.585982	ns
CXCL12	HV	V2	7	5	818.983	854.906	0.876263	0.919007	ns
PTX3	V1	V2	5	5	2528.13	2322.46	0.625	0.707237	ns
PTX3	HV	V1	7	5	849.82	2528.13	0.0479798	0.187557	ns
PTX3	HV	V2	7	5	849.82	2322.46	0.0732323	0.209933	ns
TGF.B1	V1	V2	5	5	109.525	109.525	1	1	ns
TGF.B1	HV	V1	7	5	109.525	109.525	0.310494	0.5375	ns
TGF.B1	HV	V2	7	5	109.525	109.525	0.310494	0.5375	ns
sCD25	V1	V2	5	5	13571.9	5150.59	0.0625	0.191964	ns
sCD25	HV	V1	7	5	2162.08	13571.9	0.00252525	0.0361953	*
sCD25	HV	V2	7	5	2162.08	5150.59	0.030303	0.130303	ns
sCD40L	V1	V2	5	5	5761.46	13045.7	0.3125	0.5375	ns
sCD40L	HV	V1	7	5	6639.46	5761.46	1	1	ns
sCD40L	HV	V2	7	5	6639.46	13045.7	0.106061	0.268271	ns
sRAGE	V1	V2	5	5	863.469	608.201	0.8125	0.895833	ns
sRAGE	HV	V1	7	5	404.603	863.469	0.0176768	0.108586	ns
sRAGE	HV	V2	7	5	404.603	608.201	0.20202	0.394858	ns
sST2	V1	V2	5	5	2833.06	3823.79	0.4375	0.585982	ns
sST2	HV	V1	7	5	1658.58	2833.06	0.106061	0.268271	ns
sST2	HV	V2	7	5	1658.58	3823.79	0.0176768	0.108586	ns
sTNF.RI	V1	V2	5	5	1803.85	827.163	0.0625	0.191964	ns
sTNF.RI	HV	V1	7	5	638.59	1803.85	0.00252525	0.0361953	*
sTNF.RI	HV	V2	7	5	638.59	827.163	0.431818	0.585982	ns
sTNF.RII	V1	V2	5	5	1096.93	511.963	0.125	0.293118	ns
sTNF.RII	HV	V1	7	5	163.666	1096.93	0.00252525	0.0361953	*
sTNF.RII	HV	V2	7	5	163.666	511.963	0.030303	0.130303	ns
sTREM.1	V1	V2	5	5	171.967	323.699	0.4375	0.585982	ns
sTREM.1	HV	V1	7	5	140.456	171.967	0.343434	0.567988	ns
sTREM.1	HV	V2	7	5	140.456	323.699	0.030303	0.130303	ns
