# Supplementary material for: Systemic inflammatory markers of visceral leishmaniasis treatment response in East Africa
Source: PLoS Negl Trop Dis. 2026 Feb 27;20(2):e0013749. doi: 10.1371/journal.pntd.0013749 (PMC12965683; doi:10.1371/journal.pntd.0013749)
Supplement: S3 Table — Sheets 1, to 4 represents respectively all patients, males, females and healthy volunteers. (XLSX) [file pntd.0013749.s021.xlsx]

## Sheet: All data Reference Range
Country	variable	V1_Low	V1_Normal	V1_NA	V1_High	V2_Low	V2_Normal	V2_NA	V2_High	TotalV1	TotalV2	V1_low_Prop	V1_Normal_Prop	V1_high_Prop	V1_NA_Prop	V2_low_Prop	V2_Normal_Prop	V2_high_Prop	V2_NA_Prop		Average proportion of markers within NRR
Ethiopia	Albumin_levels	30	2	2	0	12	20	2	0	34	34	0.882353	0.0588235	0	0.0588235	0.352941	0.588235	0	0.0588235			V1	V2
Ethiopia	Haemoglobin_levels	32	2	0	0	20	13	1	0	34	34	0.941176	0.0588235	0	0	0.588235	0.382353	0	0.0294118		Ethiopia	0.30363	0.714286
Ethiopia	Platelets_levels	31	3	0	0	3	30	1	0	34	34	0.911765	0.0882353	0	0	0.0882353	0.882353	0	0.0294118		Kenya	0.539683	0.763889
Ethiopia	Creatinine_levels	0	33	0	1	0	33	1	0	34	34	0	0.970588	0.0294118	0	0	0.970588	0	0.0294118		Sudan	0.696203	0.842466
Ethiopia	Total_Billirubin_levels	0	23	0	11	0	24	4	6	34	34	0	0.676471	0.323529	0	0	0.705882	0.176471	0.117647		Uganda	0.555556	NA
Ethiopia	ALT_results_levels	0	14	1	19	0	10	1	23	34	34	0	0.411765	0.558824	0.0294118	0	0.294118	0.676471	0.0294118
Ethiopia	WBCells_levels	32	2	0	0	9	24	1	0	34	34	0.941176	0.0588235	0	0	0.264706	0.705882	0	0.0294118
Ethiopia	Neutrophil_levels	31	3	0	0	7	21	6	0	34	34	0.911765	0.0882353	0	0	0.205882	0.617647	0	0.176471		Number of patients within NRR
Ethiopia	Lymphocyte_levels	24	10	0	0	2	30	2	0	34	34	0.705882	0.294118	0	0	0.0588235	0.882353	0	0.0588235			V1	V2
Kenya	Albumin_levels	25	10	0	0	1	23	11	0	35	35	0.714286	0.285714	0	0	0.0285714	0.657143	0	0.314286		Ethiopia	92	205
Kenya	Haemoglobin_levels	32	3	0	0	6	18	11	0	35	35	0.914286	0.0857143	0	0	0.171429	0.514286	0	0.314286		Kenya	170	165
Kenya	Platelets_levels	23	9	0	3	11	11	11	2	35	35	0.657143	0.257143	0.0857143	0	0.314286	0.314286	0.0571429	0.314286		Sudan	110	123
Kenya	Creatinine_levels	0	35	0	0	0	23	11	1	35	35	0	1	0	0	0	0.657143	0.0285714	0.314286		Uganda	110	NA
Kenya	Total_Billirubin_levels	0	34	0	1	0	24	11	0	35	35	0	0.971429	0.0285714	0	0	0.685714	0	0.314286
Kenya	ALT_results_levels	0	29	0	6	0	12	11	12	35	35	0	0.828571	0.171429	0	0	0.342857	0.342857	0.314286		total Non NA patients
Kenya	WBCells_levels	24	11	0	0	7	17	11	0	35	35	0.685714	0.314286	0	0	0.2	0.485714	0	0.314286			V1	V2
Kenya	Neutrophil_levels	15	20	0	0	6	18	11	0	35	35	0.428571	0.571429	0	0	0.171429	0.514286	0	0.314286		Ethiopia	303	287
Kenya	Lymphocyte_levels	15	19	0	1	5	19	11	0	35	35	0.428571	0.542857	0.0285714	0	0.142857	0.542857	0	0.314286		Kenya	315	216
Sudan	Albumin_levels	4	13	1	0	2	12	4	0	18	18	0.222222	0.722222	0	0.0555556	0.111111	0.666667	0	0.222222		Sudan	158	146
Sudan	Haemoglobin_levels	13	5	0	0	9	9	0	0	18	18	0.722222	0.277778	0	0	0.5	0.5	0	0		Uganda	198	NA
Sudan	Platelets_levels	11	7	0	0	0	15	0	3	18	18	0.611111	0.388889	0	0	0	0.833333	0.166667	0
Sudan	Creatinine_levels	0	17	1	0	0	12	4	2	18	18	0	0.944444	0	0.0555556	0	0.666667	0.111111	0.222222
Sudan	Total_Billirubin_levels	0	16	1	1	0	14	4	0	18	18	0	0.888889	0.0555556	0.0555556	0	0.777778	0	0.222222
Sudan	ALT_results_levels	0	8	1	9	0	7	4	7	18	18	0	0.444444	0.5	0.0555556	0	0.388889	0.388889	0.222222
Sudan	WBCells_levels	6	12	0	0	0	18	0	0	18	18	0.333333	0.666667	0	0	0	1	0	0
Sudan	Neutrophil_levels	4	14	0	0	0	18	0	0	18	18	0.222222	0.777778	0	0	0	1	0	0
Sudan	Lymphocyte_levels	0	18	0	0	0	18	0	0	18	18	0	1	0	0	0	1	0	0
Uganda	Albumin_levels	16	6	0	0	0	0	21	0	22	21	0.727273	0.272727	0	0	0	0	0	1
Uganda	Haemoglobin_levels	21	1	0	0	0	0	21	0	22	21	0.954545	0.0454545	0	0	0	0	0	1
Uganda	Platelets_levels	17	5	0	0	0	0	21	0	22	21	0.772727	0.227273	0	0	0	0	0	1
Uganda	Creatinine_levels	0	22	0	0	0	0	21	0	22	21	0	1	0	0	0	0	0	1
Uganda	Total_Billirubin_levels	0	20	0	2	0	0	21	0	22	21	0	0.909091	0.0909091	0	0	0	0	1
Uganda	ALT_results_levels	0	18	0	4	0	0	21	0	22	21	0	0.818182	0.181818	0	0	0	0	1
Uganda	WBCells_levels	11	11	0	0	0	0	21	0	22	21	0.5	0.5	0	0	0	0	0	1
Uganda	Neutrophil_levels	10	12	0	0	0	0	21	0	22	21	0.454545	0.545455	0	0	0	0	0	1
Uganda	Lymphocyte_levels	7	15	0	0	0	0	21	0	22	21	0.318182	0.681818	0	0	0	0	0	1

## Sheet: Males data Reference Range
Country	variable	V1_Low	V1_Normal	V1_NA	V1_High	V2_Low	V2_Normal	V2_NA	V2_High	TotalV1	TotalV2	V1_low_Prop	V1_Normal_Prop	V1_high_Prop	V1_NA_Prop	V2_low_Prop	V2_Normal_Prop	V2_high_Prop	V2_NA_Prop
Ethiopia	Albumin_levels	30	2	2	0	12	20	2	0	34	34	0.882353	0.0588235	0	0.0588235	0.352941	0.588235	0	0.0588235
Ethiopia	Haemoglobin_levels	32	2	0	0	20	13	1	0	34	34	0.941176	0.0588235	0	0	0.588235	0.382353	0	0.0294118
Ethiopia	Platelets_levels	31	3	0	0	3	30	1	0	34	34	0.911765	0.0882353	0	0	0.0882353	0.882353	0	0.0294118
Ethiopia	Creatinine_levels	0	33	0	1	0	33	1	0	34	34	0	0.970588	0.0294118	0	0	0.970588	0	0.0294118
Ethiopia	Total_Billirubin_levels	0	23	0	11	0	24	4	6	34	34	0	0.676471	0.323529	0	0	0.705882	0.176471	0.117647
Ethiopia	ALT_results_levels	0	14	1	19	0	10	1	23	34	34	0	0.411765	0.558824	0.0294118	0	0.294118	0.676471	0.0294118
Ethiopia	WBCells_levels	32	2	0	0	9	24	1	0	34	34	0.941176	0.0588235	0	0	0.264706	0.705882	0	0.0294118
Ethiopia	Neutrophil_levels	31	3	0	0	7	21	6	0	34	34	0.911765	0.0882353	0	0	0.205882	0.617647	0	0.176471
Ethiopia	Lymphocyte_levels	24	10	0	0	2	30	2	0	34	34	0.705882	0.294118	0	0	0.0588235	0.882353	0	0.0588235
Kenya	Albumin_levels	22	9	0	0	1	20	10	0	31	31	0.709677	0.290323	0	0	0.0322581	0.645161	0	0.322581
Kenya	Haemoglobin_levels	28	3	0	0	6	15	10	0	31	31	0.903226	0.0967742	0	0	0.193548	0.483871	0	0.322581
Kenya	Platelets_levels	21	9	0	1	10	9	10	2	31	31	0.677419	0.290323	0.0322581	0	0.322581	0.290323	0.0645161	0.322581
Kenya	Creatinine_levels	0	31	0	0	0	20	10	1	31	31	0	1	0	0	0	0.645161	0.0322581	0.322581
Kenya	Total_Billirubin_levels	0	30	0	1	0	21	10	0	31	31	0	0.967742	0.0322581	0	0	0.677419	0	0.322581
Kenya	ALT_results_levels	0	25	0	6	0	10	10	11	31	31	0	0.806452	0.193548	0	0	0.322581	0.354839	0.322581
Kenya	WBCells_levels	22	9	0	0	7	14	10	0	31	31	0.709677	0.290323	0	0	0.225806	0.451613	0	0.322581
Kenya	Neutrophil_levels	13	18	0	0	5	16	10	0	31	31	0.419355	0.580645	0	0	0.16129	0.516129	0	0.322581
Kenya	Lymphocyte_levels	12	18	0	1	5	16	10	0	31	31	0.387097	0.580645	0.0322581	0	0.16129	0.516129	0	0.322581
Sudan	Albumin_levels	2	11	0	0	1	10	2	0	13	13	0.153846	0.846154	0	0	0.0769231	0.769231	0	0.153846
Sudan	Haemoglobin_levels	9	4	0	0	6	7	0	0	13	13	0.692308	0.307692	0	0	0.461538	0.538462	0	0
Sudan	Platelets_levels	8	5	0	0	0	12	0	1	13	13	0.615385	0.384615	0	0	0	0.923077	0.0769231	0
Sudan	Creatinine_levels	0	13	0	0	0	9	2	2	13	13	0	1	0	0	0	0.692308	0.153846	0.153846
Sudan	Total_Billirubin_levels	0	12	0	1	0	11	2	0	13	13	0	0.923077	0.0769231	0	0	0.846154	0	0.153846
Sudan	ALT_results_levels	0	5	0	8	0	4	2	7	13	13	0	0.384615	0.615385	0	0	0.307692	0.538462	0.153846
Sudan	WBCells_levels	4	9	0	0	0	13	0	0	13	13	0.307692	0.692308	0	0	0	1	0	0
Sudan	Neutrophil_levels	3	10	0	0	0	13	0	0	13	13	0.230769	0.769231	0	0	0	1	0	0
Sudan	Lymphocyte_levels	0	13	0	0	0	13	0	0	13	13	0	1	0	0	0	1	0	0
Uganda	Albumin_levels	12	5	0	0	0	0	16	0	17	16	0.705882	0.294118	0	0	0	0	0	1
Uganda	Haemoglobin_levels	16	1	0	0	0	0	16	0	17	16	0.941176	0.0588235	0	0	0	0	0	1
Uganda	Platelets_levels	13	4	0	0	0	0	16	0	17	16	0.764706	0.235294	0	0	0	0	0	1
Uganda	Creatinine_levels	0	17	0	0	0	0	16	0	17	16	0	1	0	0	0	0	0	1
Uganda	Total_Billirubin_levels	0	15	0	2	0	0	16	0	17	16	0	0.882353	0.117647	0	0	0	0	1
Uganda	ALT_results_levels	0	14	0	3	0	0	16	0	17	16	0	0.823529	0.176471	0	0	0	0	1
Uganda	WBCells_levels	7	10	0	0	0	0	16	0	17	16	0.411765	0.588235	0	0	0	0	0	1
Uganda	Neutrophil_levels	6	11	0	0	0	0	16	0	17	16	0.352941	0.647059	0	0	0	0	0	1
Uganda	Lymphocyte_levels	4	13	0	0	0	0	16	0	17	16	0.235294	0.764706	0	0	0	0	0	1

## Sheet: Females data Reference Range
Country	variable	V1_Low	V1_Normal	V1_NA	V1_High	V2_Low	V2_Normal	V2_NA	V2_High	TotalV1	TotalV2	V1_low_Prop	V1_Normal_Prop	V1_high_Prop	V1_NA_Prop	V2_low_Prop	V2_Normal_Prop	V2_high_Prop	V2_NA_Prop
Kenya	Albumin_levels	3	1	0	0	0	3	0	1	4	4	0.75	0.25	0	0	0	0.75	0	0.25
Kenya	Haemoglobin_levels	4	0	0	0	0	3	0	1	4	4	1	0	0	0	0	0.75	0	0.25
Kenya	Platelets_levels	2	0	2	0	1	2	0	1	4	4	0.5	0	0.5	0	0.25	0.5	0	0.25
Kenya	Creatinine_levels	0	4	0	0	0	3	0	1	4	4	0	1	0	0	0	0.75	0	0.25
Kenya	Total_Billirubin_levels	0	4	0	0	0	3	0	1	4	4	0	1	0	0	0	0.75	0	0.25
Kenya	ALT_results_levels	0	4	0	0	0	2	1	1	4	4	0	1	0	0	0	0.5	0.25	0.25
Kenya	WBCells_levels	2	2	0	0	0	3	0	1	4	4	0.5	0.5	0	0	0	0.75	0	0.25
Kenya	Neutrophil_levels	2	2	0	0	1	2	0	1	4	4	0.5	0.5	0	0	0.25	0.5	0	0.25
Kenya	Lymphocyte_levels	3	1	0	0	0	3	0	1	4	4	0.75	0.25	0	0	0	0.75	0	0.25
Sudan	Albumin_levels	2	2	0	1	1	2	0	2	5	5	0.4	0.4	0	0.2	0.2	0.4	0	0.4
Sudan	Haemoglobin_levels	4	1	0	0	3	2	0	0	5	5	0.8	0.2	0	0	0.6	0.4	0	0
Sudan	Platelets_levels	3	2	0	0	0	3	2	0	5	5	0.6	0.4	0	0	0	0.6	0.4	0
Sudan	Creatinine_levels	0	4	0	1	0	3	0	2	5	5	0	0.8	0	0.2	0	0.6	0	0.4
Sudan	Total_Billirubin_levels	0	4	0	1	0	3	0	2	5	5	0	0.8	0	0.2	0	0.6	0	0.4
Sudan	ALT_results_levels	0	3	1	1	0	3	0	2	5	5	0	0.6	0.2	0.2	0	0.6	0	0.4
Sudan	WBCells_levels	2	3	0	0	0	5	0	0	5	5	0.4	0.6	0	0	0	1	0	0
Sudan	Neutrophil_levels	1	4	0	0	0	5	0	0	5	5	0.2	0.8	0	0	0	1	0	0
Sudan	Lymphocyte_levels	0	5	0	0	0	5	0	0	5	5	0	1	0	0	0	1	0	0
Uganda	Albumin_levels	4	1	0	0	0	0	0	5	5	5	0.8	0.2	0	0	0	0	0	1
Uganda	Haemoglobin_levels	5	0	0	0	0	0	0	5	5	5	1	0	0	0	0	0	0	1
Uganda	Platelets_levels	4	1	0	0	0	0	0	5	5	5	0.8	0.2	0	0	0	0	0	1
Uganda	Creatinine_levels	0	5	0	0	0	0	0	5	5	5	0	1	0	0	0	0	0	1
Uganda	Total_Billirubin_levels	0	5	0	0	0	0	0	5	5	5	0	1	0	0	0	0	0	1
Uganda	ALT_results_levels	0	4	1	0	0	0	0	5	5	5	0	0.8	0.2	0	0	0	0	1
Uganda	WBCells_levels	4	1	0	0	0	0	0	5	5	5	0.8	0.2	0	0	0	0	0	1
Uganda	Neutrophil_levels	4	1	0	0	0	0	0	5	5	5	0.8	0.2	0	0	0	0	0	1
Uganda	Lymphocyte_levels	3	2	0	0	0	0	0	5	5	5	0.6	0.4	0	0	0	0	0	1

## Sheet: HV data Reference Range
Country	Marker	Class	Result	Perecentage	Country_Class
Ethiopia	Albumin	HV	low	0.066667	Ethiopia_HV
Ethiopia	Haemoglobin	HV	low	0.033333	Ethiopia_HV
Ethiopia	Platelets	HV	low	0.233333	Ethiopia_HV
Ethiopia	Creatinine	HV	low	0	Ethiopia_HV
Ethiopia	Total_Billirubin	HV	low	0	Ethiopia_HV
Ethiopia	ALT_results	HV	low	0	Ethiopia_HV
Ethiopia	WBCells	HV	low	0.033333	Ethiopia_HV
Ethiopia	Neutrophil	HV	low	0.133333	Ethiopia_HV
Ethiopia	Lymphocyte	HV	low	0.033333	Ethiopia_HV
Kenya	Albumin	HV	low	0	Kenya_HV
Kenya	Haemoglobin	HV	low	0	Kenya_HV
Kenya	Platelets	HV	low	0.1	Kenya_HV
Kenya	Creatinine	HV	low	0	Kenya_HV
Kenya	Total_Billirubin	HV	low	0	Kenya_HV
Kenya	ALT_results	HV	low	0	Kenya_HV
Kenya	WBCells	HV	low	0	Kenya_HV
Kenya	Neutrophil	HV	low	0.033333	Kenya_HV
Kenya	Lymphocyte	HV	low	0	Kenya_HV
Sudan	Albumin	HV	low	0	Sudan_HV
Sudan	Haemoglobin	HV	low	0	Sudan_HV
Sudan	Platelets	HV	low	0	Sudan_HV
Sudan	Creatinine	HV	low	0	Sudan_HV
Sudan	Total_Billirubin	HV	low	0	Sudan_HV
Sudan	ALT_results	HV	low	0	Sudan_HV
Sudan	WBCells	HV	low	0	Sudan_HV
Sudan	Neutrophil	HV	low	0	Sudan_HV
Sudan	Lymphocyte	HV	low	0	Sudan_HV
Uganda	Albumin	HV	low	0	Uganda_HV
Uganda	Haemoglobin	HV	low	0	Uganda_HV
Uganda	Platelets	HV	low	0	Uganda_HV
Uganda	Creatinine	HV	low	0	Uganda_HV
Uganda	Total_Billirubin	HV	low	0	Uganda_HV
Uganda	ALT_results	HV	low	0	Uganda_HV
Uganda	WBCells	HV	low	0	Uganda_HV
Uganda	Neutrophil	HV	low	0	Uganda_HV
Uganda	Lymphocyte	HV	low	0	Uganda_HV
Ethiopia	Albumin	HV	Normal	0.9	Ethiopia_HV
Ethiopia	Haemoglobin	HV	Normal	0.533333	Ethiopia_HV
Ethiopia	Platelets	HV	Normal	0.766667	Ethiopia_HV
Ethiopia	Creatinine	HV	Normal	0.933333	Ethiopia_HV
Ethiopia	Total_Billirubin	HV	Normal	0.866667	Ethiopia_HV
Ethiopia	ALT_results	HV	Normal	0.833333	Ethiopia_HV
Ethiopia	WBCells	HV	Normal	0.966667	Ethiopia_HV
Ethiopia	Neutrophil	HV	Normal	0.833333	Ethiopia_HV
Ethiopia	Lymphocyte	HV	Normal	0.966667	Ethiopia_HV
Kenya	Albumin	HV	Normal	0.966667	Kenya_HV
Kenya	Haemoglobin	HV	Normal	0.7	Kenya_HV
Kenya	Platelets	HV	Normal	0.9	Kenya_HV
Kenya	Creatinine	HV	Normal	0.966667	Kenya_HV
Kenya	Total_Billirubin	HV	Normal	0.9	Kenya_HV
Kenya	ALT_results	HV	Normal	0.8	Kenya_HV
Kenya	WBCells	HV	Normal	1	Kenya_HV
Kenya	Neutrophil	HV	Normal	0.966667	Kenya_HV
Kenya	Lymphocyte	HV	Normal	1	Kenya_HV
Sudan	Albumin	HV	Normal	1	Sudan_HV
Sudan	Haemoglobin	HV	Normal	0.956522	Sudan_HV
Sudan	Platelets	HV	Normal	0.956522	Sudan_HV
Sudan	Creatinine	HV	Normal	1	Sudan_HV
Sudan	Total_Billirubin	HV	Normal	0.913043	Sudan_HV
Sudan	ALT_results	HV	Normal	0.913043	Sudan_HV
Sudan	WBCells	HV	Normal	0.913043	Sudan_HV
Sudan	Neutrophil	HV	Normal	0.869565	Sudan_HV
Sudan	Lymphocyte	HV	Normal	0.913043	Sudan_HV
Uganda	Albumin	HV	Normal	0	Uganda_HV
Uganda	Haemoglobin	HV	Normal	0	Uganda_HV
Uganda	Platelets	HV	Normal	0	Uganda_HV
Uganda	Creatinine	HV	Normal	0	Uganda_HV
Uganda	Total_Billirubin	HV	Normal	0	Uganda_HV
Uganda	ALT_results	HV	Normal	0	Uganda_HV
Uganda	WBCells	HV	Normal	0	Uganda_HV
Uganda	Neutrophil	HV	Normal	0	Uganda_HV
Uganda	Lymphocyte	HV	Normal	0	Uganda_HV
Ethiopia	Albumin	HV	high	0	Ethiopia_HV
Ethiopia	Haemoglobin	HV	high	0.433333	Ethiopia_HV
Ethiopia	Platelets	HV	high	0	Ethiopia_HV
Ethiopia	Creatinine	HV	high	0.033333	Ethiopia_HV
Ethiopia	Total_Billirubin	HV	high	0.1	Ethiopia_HV
Ethiopia	ALT_results	HV	high	0.133333	Ethiopia_HV
Ethiopia	WBCells	HV	high	0	Ethiopia_HV
Ethiopia	Neutrophil	HV	high	0	Ethiopia_HV
Ethiopia	Lymphocyte	HV	high	0	Ethiopia_HV
Kenya	Albumin	HV	high	0.033333	Kenya_HV
Kenya	Haemoglobin	HV	high	0.3	Kenya_HV
Kenya	Platelets	HV	high	0	Kenya_HV
Kenya	Creatinine	HV	high	0.033333	Kenya_HV
Kenya	Total_Billirubin	HV	high	0.1	Kenya_HV
Kenya	ALT_results	HV	high	0.2	Kenya_HV
Kenya	WBCells	HV	high	0	Kenya_HV
Kenya	Neutrophil	HV	high	0	Kenya_HV
Kenya	Lymphocyte	HV	high	0	Kenya_HV
Sudan	Albumin	HV	high	0	Sudan_HV
Sudan	Haemoglobin	HV	high	0.043478	Sudan_HV
Sudan	Platelets	HV	high	0.043478	Sudan_HV
Sudan	Creatinine	HV	high	0	Sudan_HV
Sudan	Total_Billirubin	HV	high	0.086957	Sudan_HV
Sudan	ALT_results	HV	high	0.086957	Sudan_HV
Sudan	WBCells	HV	high	0.086957	Sudan_HV
Sudan	Neutrophil	HV	high	0.086957	Sudan_HV
Sudan	Lymphocyte	HV	high	0.086957	Sudan_HV
Uganda	Albumin	HV	high	0	Uganda_HV
Uganda	Haemoglobin	HV	high	0	Uganda_HV
Uganda	Platelets	HV	high	0	Uganda_HV
Uganda	Creatinine	HV	high	0	Uganda_HV
Uganda	Total_Billirubin	HV	high	0	Uganda_HV
Uganda	ALT_results	HV	high	0	Uganda_HV
Uganda	WBCells	HV	high	0	Uganda_HV
Uganda	Neutrophil	HV	high	0	Uganda_HV
Uganda	Lymphocyte	HV	high	0	Uganda_HV
Ethiopia	Albumin	HV	NA	0.033333	Ethiopia_HV
Ethiopia	Haemoglobin	HV	NA	0	Ethiopia_HV
Ethiopia	Platelets	HV	NA	0	Ethiopia_HV
Ethiopia	Creatinine	HV	NA	0.033333	Ethiopia_HV
Ethiopia	Total_Billirubin	HV	NA	0.033333	Ethiopia_HV
Ethiopia	ALT_results	HV	NA	0.033333	Ethiopia_HV
Ethiopia	WBCells	HV	NA	0	Ethiopia_HV
Ethiopia	Neutrophil	HV	NA	0.033333	Ethiopia_HV
Ethiopia	Lymphocyte	HV	NA	0	Ethiopia_HV
Kenya	Albumin	HV	NA	0	Kenya_HV
Kenya	Haemoglobin	HV	NA	0	Kenya_HV
Kenya	Platelets	HV	NA	0	Kenya_HV
Kenya	Creatinine	HV	NA	0	Kenya_HV
Kenya	Total_Billirubin	HV	NA	0	Kenya_HV
Kenya	ALT_results	HV	NA	0	Kenya_HV
Kenya	WBCells	HV	NA	0	Kenya_HV
Kenya	Neutrophil	HV	NA	0	Kenya_HV
Kenya	Lymphocyte	HV	NA	0	Kenya_HV
Sudan	Albumin	HV	NA	0	Sudan_HV
Sudan	Haemoglobin	HV	NA	0	Sudan_HV
Sudan	Platelets	HV	NA	0	Sudan_HV
Sudan	Creatinine	HV	NA	0	Sudan_HV
Sudan	Total_Billirubin	HV	NA	0	Sudan_HV
Sudan	ALT_results	HV	NA	0	Sudan_HV
Sudan	WBCells	HV	NA	0	Sudan_HV
Sudan	Neutrophil	HV	NA	0.043478	Sudan_HV
Sudan	Lymphocyte	HV	NA	0	Sudan_HV
Uganda	Albumin	HV	NA	1	Uganda_HV
Uganda	Haemoglobin	HV	NA	1	Uganda_HV
Uganda	Platelets	HV	NA	1	Uganda_HV
Uganda	Creatinine	HV	NA	1	Uganda_HV
Uganda	Total_Billirubin	HV	NA	1	Uganda_HV
Uganda	ALT_results	HV	NA	1	Uganda_HV
Uganda	WBCells	HV	NA	1	Uganda_HV
Uganda	Neutrophil	HV	NA	1	Uganda_HV
Uganda	Lymphocyte	HV	NA	1	Uganda_HV
