# Supplementary material for: Systemic inflammatory markers of visceral leishmaniasis treatment response in East Africa
Source: PLoS Negl Trop Dis. 2026 Feb 27;20(2):e0013749. doi: 10.1371/journal.pntd.0013749 (PMC12965683; doi:10.1371/journal.pntd.0013749)
Supplement: S4 Table — Each sheet corresponds to a different country. (XLSX) [file pntd.0013749.s022.xlsx]

## Sheet: Ethiopia_V1
P1	P2	Pvalue	Cor	P_adjust	country
Age	Height	0.82	-0.0405	0.943434	Ethiopia
Age	Weight	0.3696	0.1588	0.708187	Ethiopia
Age	Hepatomegaly	0.086	0.2989	0.435	Ethiopia
Age	Splenomegaly	NA	NA	NA	Ethiopia
Age	Auxiliar_Lymphnodes	0.6139	-0.0897	0.855918	Ethiopia
Age	SSystolicBP	0.3684	-0.1592	0.708187	Ethiopia
Age	SDiastolicBP	0.2706	-0.1944	0.650337	Ethiopia
Age	Temperature	0.3296	0.1724	0.682743	Ethiopia
Age	Pulse	0.9433	0.0127	0.976333	Ethiopia
Age	Hemoglobin	0.2024	-0.2242	0.598939	Ethiopia
Age	WBCells	0.137	-0.2603	0.509359	Ethiopia
Age	Neutrophil	0.7186	-0.0641	0.904997	Ethiopia
Age	Lymphocyte	0.0467	-0.3435	0.34365	Ethiopia
Age	Platelets	0.6124	-0.0901	0.855918	Ethiopia
Age	ALT_Results	0.2898	-0.1899	0.654742	Ethiopia
Age	Creatinine	0.9491	-0.0114	0.976333	Ethiopia
Age	Albumin	0.2838	-0.1954	0.654742	Ethiopia
Age	Total_Bilirubin	0.5188	0.1146	0.812362	Ethiopia
Age	Aspirate_grade	0.5429	0.1081	0.827995	Ethiopia
Age	Spleen_size	0.7344	-0.0604	0.904997	Ethiopia
Age	CX3CL1	0.26	0.1987	0.638081	Ethiopia
Age	CXCL12	0.6775	-0.074	0.884847	Ethiopia
Age	PTX3	0.4895	0.1227	0.787815	Ethiopia
Age	TGF.B1	NA	NA	NA	Ethiopia
Age	sCD25	0.3777	0.1562	0.708187	Ethiopia
Age	sCD40L	0.4786	-0.1257	0.779742	Ethiopia
Age	sRAGE	0.073	0.3114	0.429759	Ethiopia
Age	sST2	0.6665	0.0767	0.884847	Ethiopia
Age	sTNF.RI	0.099	0.2876	0.435	Ethiopia
Age	sTNF.RII	0.9561	0.0098	0.976333	Ethiopia
Age	sTREM.1	0.5749	0.0997	0.850617	Ethiopia
Height	Weight	0	0.66	0	Ethiopia
Height	Hepatomegaly	0.774	0.0511	0.92557	Ethiopia
Height	Splenomegaly	NA	NA	NA	Ethiopia
Height	Auxiliar_Lymphnodes	0.3929	-0.1513	0.712064	Ethiopia
Height	SSystolicBP	0.6074	0.0913	0.855918	Ethiopia
Height	SDiastolicBP	0.1883	0.2312	0.588804	Ethiopia
Height	Temperature	0.042	-0.3507	0.336136	Ethiopia
Height	Pulse	0.9283	-0.016	0.976333	Ethiopia
Height	Hemoglobin	0.0986	0.288	0.435	Ethiopia
Height	WBCells	0.6452	-0.0819	0.879818	Ethiopia
Height	Neutrophil	0.8565	-0.0322	0.948817	Ethiopia
Height	Lymphocyte	0.7342	-0.0604	0.904997	Ethiopia
Height	Platelets	0.0399	0.3541	0.336136	Ethiopia
Height	ALT_Results	0.3022	-0.1852	0.66707	Ethiopia
Height	Creatinine	0.306	-0.1809	0.66707	Ethiopia
Height	Albumin	0.3574	0.1682	0.707864	Ethiopia
Height	Total_Bilirubin	0.4816	-0.1249	0.781701	Ethiopia
Height	Aspirate_grade	0.1148	0.2755	0.464	Ethiopia
Height	Spleen_size	0.2635	0.1973	0.640349	Ethiopia
Height	CX3CL1	0.5179	-0.1148	0.812362	Ethiopia
Height	CXCL12	0.3118	-0.1788	0.66707	Ethiopia
Height	PTX3	0.1935	-0.2286	0.592764	Ethiopia
Height	TGF.B1	NA	NA	NA	Ethiopia
Height	sCD25	0.7546	-0.0557	0.911808	Ethiopia
Height	sCD40L	0.0808	0.3037	0.429759	Ethiopia
Height	sRAGE	0.8296	-0.0383	0.943434	Ethiopia
Height	sST2	0.1733	-0.239	0.584384	Ethiopia
Height	sTNF.RI	0.2162	-0.2177	0.612087	Ethiopia
Height	sTNF.RII	0.7326	0.0608	0.904997	Ethiopia
Height	sTREM.1	0.3415	-0.1683	0.691549	Ethiopia
Weight	Hepatomegaly	0.3148	0.1777	0.66707	Ethiopia
Weight	Splenomegaly	NA	NA	NA	Ethiopia
Weight	Auxiliar_Lymphnodes	0.1134	-0.2766	0.464	Ethiopia
Weight	SSystolicBP	0.205	0.2229	0.602534	Ethiopia
Weight	SDiastolicBP	0.4908	0.1223	0.787815	Ethiopia
Weight	Temperature	0.787	0.0481	0.930285	Ethiopia
Weight	Pulse	0.4902	0.1225	0.787815	Ethiopia
Weight	Hemoglobin	0.6726	0.0752	0.884847	Ethiopia
Weight	WBCells	0.2335	-0.2099	0.630885	Ethiopia
Weight	Neutrophil	0.5329	-0.1108	0.816238	Ethiopia
Weight	Lymphocyte	0.0815	-0.303	0.429759	Ethiopia
Weight	Platelets	0.1081	0.2805	0.461015	Ethiopia
Weight	ALT_Results	0.2494	-0.2063	0.638081	Ethiopia
Weight	Creatinine	0.7048	-0.0674	0.904389	Ethiopia
Weight	Albumin	0.1881	0.2388	0.588804	Ethiopia
Weight	Total_Bilirubin	0.2892	-0.1872	0.654742	Ethiopia
Weight	Aspirate_grade	0.7807	0.0496	0.927605	Ethiopia
Weight	Spleen_size	0.1054	0.2826	0.45395	Ethiopia
Weight	CX3CL1	0.9519	-0.0108	0.976333	Ethiopia
Weight	CXCL12	0.3924	-0.1515	0.712064	Ethiopia
Weight	PTX3	0.8165	0.0413	0.943434	Ethiopia
Weight	TGF.B1	NA	NA	NA	Ethiopia
Weight	sCD25	0.8316	-0.0379	0.943434	Ethiopia
Weight	sCD40L	0.2438	0.2054	0.638081	Ethiopia
Weight	sRAGE	0.6634	0.0774	0.884847	Ethiopia
Weight	sST2	0.1693	-0.2413	0.584384	Ethiopia
Weight	sTNF.RI	0.8266	-0.039	0.943434	Ethiopia
Weight	sTNF.RII	0.803	0.0444	0.938507	Ethiopia
Weight	sTREM.1	0.2903	-0.1867	0.654742	Ethiopia
Hepatomegaly	Splenomegaly	NA	NA	NA	Ethiopia
Hepatomegaly	Auxiliar_Lymphnodes	0.096	0.2901	0.435	Ethiopia
Hepatomegaly	SSystolicBP	0.2157	-0.2179	0.612087	Ethiopia
Hepatomegaly	SDiastolicBP	0.3762	-0.1567	0.708187	Ethiopia
Hepatomegaly	Temperature	0.387	-0.1532	0.712064	Ethiopia
Hepatomegaly	Pulse	0.553	0.1054	0.827995	Ethiopia
Hepatomegaly	Hemoglobin	0.0596	-0.3264	0.381904	Ethiopia
Hepatomegaly	WBCells	0.9696	-0.0068	0.976333	Ethiopia
Hepatomegaly	Neutrophil	0.9696	0.0068	0.976333	Ethiopia
Hepatomegaly	Lymphocyte	0.2393	-0.2074	0.638081	Ethiopia
Hepatomegaly	Platelets	0.6328	-0.085	0.868353	Ethiopia
Hepatomegaly	ALT_Results	0.1262	-0.2717	0.490152	Ethiopia
Hepatomegaly	Creatinine	0.7745	0.051	0.92557	Ethiopia
Hepatomegaly	Albumin	0.0547	-0.343	0.363159	Ethiopia
Hepatomegaly	Total_Bilirubin	0.9089	-0.0204	0.966761	Ethiopia
Hepatomegaly	Aspirate_grade	0.6833	0.0726	0.88727	Ethiopia
Hepatomegaly	Spleen_size	0.0134	0.4199	0.206274	Ethiopia
Hepatomegaly	CX3CL1	0.5793	0.0985	0.851023	Ethiopia
Hepatomegaly	CXCL12	0.2556	-0.2005	0.638081	Ethiopia
Hepatomegaly	PTX3	0.0752	-0.3092	0.429759	Ethiopia
Hepatomegaly	TGF.B1	NA	NA	NA	Ethiopia
Hepatomegaly	sCD25	0.4434	0.1359	0.769135	Ethiopia
Hepatomegaly	sCD40L	0.1152	-0.2752	0.464	Ethiopia
Hepatomegaly	sRAGE	0.2241	0.2141	0.616984	Ethiopia
Hepatomegaly	sST2	0.6897	-0.071	0.892915	Ethiopia
Hepatomegaly	sTNF.RI	0.3082	0.1801	0.66707	Ethiopia
Hepatomegaly	sTNF.RII	0.0974	0.289	0.435	Ethiopia
Hepatomegaly	sTREM.1	0.5783	-0.0988	0.851023	Ethiopia
Splenomegaly	Auxiliar_Lymphnodes	NA	NA	NA	Ethiopia
Splenomegaly	SSystolicBP	NA	NA	NA	Ethiopia
Splenomegaly	SDiastolicBP	NA	NA	NA	Ethiopia
Splenomegaly	Temperature	NA	NA	NA	Ethiopia
Splenomegaly	Pulse	NA	NA	NA	Ethiopia
Splenomegaly	Hemoglobin	NA	NA	NA	Ethiopia
Splenomegaly	WBCells	NA	NA	NA	Ethiopia
Splenomegaly	Neutrophil	NA	NA	NA	Ethiopia
Splenomegaly	Lymphocyte	NA	NA	NA	Ethiopia
Splenomegaly	Platelets	NA	NA	NA	Ethiopia
Splenomegaly	ALT_Results	NA	NA	NA	Ethiopia
Splenomegaly	Creatinine	NA	NA	NA	Ethiopia
Splenomegaly	Albumin	NA	NA	NA	Ethiopia
Splenomegaly	Total_Bilirubin	NA	NA	NA	Ethiopia
Splenomegaly	Aspirate_grade	NA	NA	NA	Ethiopia
Splenomegaly	Spleen_size	NA	NA	NA	Ethiopia
Splenomegaly	CX3CL1	NA	NA	NA	Ethiopia
Splenomegaly	CXCL12	NA	NA	NA	Ethiopia
Splenomegaly	PTX3	NA	NA	NA	Ethiopia
Splenomegaly	TGF.B1	NA	NA	NA	Ethiopia
Splenomegaly	sCD25	NA	NA	NA	Ethiopia
Splenomegaly	sCD40L	NA	NA	NA	Ethiopia
Splenomegaly	sRAGE	NA	NA	NA	Ethiopia
Splenomegaly	sST2	NA	NA	NA	Ethiopia
Splenomegaly	sTNF.RI	NA	NA	NA	Ethiopia
Splenomegaly	sTNF.RII	NA	NA	NA	Ethiopia
Splenomegaly	sTREM.1	NA	NA	NA	Ethiopia
Auxiliar_Lymphnodes	SSystolicBP	0.1884	-0.2312	0.588804	Ethiopia
Auxiliar_Lymphnodes	SDiastolicBP	0.2459	0.2046	0.638081	Ethiopia
Auxiliar_Lymphnodes	Temperature	0.6171	-0.0889	0.857631	Ethiopia
Auxiliar_Lymphnodes	Pulse	0.8811	0.0266	0.948817	Ethiopia
Auxiliar_Lymphnodes	Hemoglobin	0.3942	-0.1509	0.712064	Ethiopia
Auxiliar_Lymphnodes	WBCells	0.8812	-0.0266	0.948817	Ethiopia
Auxiliar_Lymphnodes	Neutrophil	0.3943	0.1509	0.712064	Ethiopia
Auxiliar_Lymphnodes	Lymphocyte	0.727	-0.0621	0.904997	Ethiopia
Auxiliar_Lymphnodes	Platelets	0.4231	-0.142	0.749049	Ethiopia
Auxiliar_Lymphnodes	ALT_Results	0.1439	-0.26	0.526021	Ethiopia
Auxiliar_Lymphnodes	Creatinine	0.3402	0.1687	0.691549	Ethiopia
Auxiliar_Lymphnodes	Albumin	0.2178	-0.224	0.612087	Ethiopia
Auxiliar_Lymphnodes	Total_Bilirubin	0.5829	0.0976	0.851023	Ethiopia
Auxiliar_Lymphnodes	Aspirate_grade	0.5219	-0.1137	0.812362	Ethiopia
Auxiliar_Lymphnodes	Spleen_size	0.2891	0.1872	0.654742	Ethiopia
Auxiliar_Lymphnodes	CX3CL1	0.7272	0.0621	0.904997	Ethiopia
Auxiliar_Lymphnodes	CXCL12	0.2471	0.2041	0.638081	Ethiopia
Auxiliar_Lymphnodes	PTX3	0.3945	-0.1508	0.712064	Ethiopia
Auxiliar_Lymphnodes	TGF.B1	NA	NA	NA	Ethiopia
Auxiliar_Lymphnodes	sCD25	0.2914	0.1863	0.654742	Ethiopia
Auxiliar_Lymphnodes	sCD40L	0.2914	-0.1863	0.654742	Ethiopia
Auxiliar_Lymphnodes	sRAGE	0.1724	0.2395	0.584384	Ethiopia
Auxiliar_Lymphnodes	sST2	0.4086	-0.1464	0.734467	Ethiopia
Auxiliar_Lymphnodes	sTNF.RI	0.583	0.0976	0.851023	Ethiopia
Auxiliar_Lymphnodes	sTNF.RII	0.8031	0.0444	0.938507	Ethiopia
Auxiliar_Lymphnodes	sTREM.1	0.6526	-0.0801	0.884364	Ethiopia
SSystolicBP	SDiastolicBP	0.0139	0.418	0.206274	Ethiopia
SSystolicBP	Temperature	0.5474	0.1069	0.827995	Ethiopia
SSystolicBP	Pulse	0.3871	0.1532	0.712064	Ethiopia
SSystolicBP	Hemoglobin	0.8388	-0.0362	0.943434	Ethiopia
SSystolicBP	WBCells	0.4753	-0.1267	0.779742	Ethiopia
SSystolicBP	Neutrophil	0.3704	-0.1586	0.708187	Ethiopia
SSystolicBP	Lymphocyte	0.4785	-0.1258	0.779742	Ethiopia
SSystolicBP	Platelets	0.0496	0.3394	0.348	Ethiopia
SSystolicBP	ALT_Results	0.0619	0.3286	0.390239	Ethiopia
SSystolicBP	Creatinine	0.5506	-0.106	0.827995	Ethiopia
SSystolicBP	Albumin	0.0106	0.4458	0.206274	Ethiopia
SSystolicBP	Total_Bilirubin	0.4154	0.1443	0.74057	Ethiopia
SSystolicBP	Aspirate_grade	0.097	-0.2893	0.435	Ethiopia
SSystolicBP	Spleen_size	0.7311	-0.0612	0.904997	Ethiopia
SSystolicBP	CX3CL1	0.4574	-0.1318	0.771198	Ethiopia
SSystolicBP	CXCL12	0.6657	-0.0769	0.884847	Ethiopia
SSystolicBP	PTX3	0.677	-0.0741	0.884847	Ethiopia
SSystolicBP	TGF.B1	NA	NA	NA	Ethiopia
SSystolicBP	sCD25	0.0425	-0.3498	0.336136	Ethiopia
SSystolicBP	sCD40L	0.1987	0.226	0.5967	Ethiopia
SSystolicBP	sRAGE	0.2528	-0.2017	0.638081	Ethiopia
SSystolicBP	sST2	0.2213	-0.2153	0.616984	Ethiopia
SSystolicBP	sTNF.RI	0.0221	-0.3914	0.252987	Ethiopia
SSystolicBP	sTNF.RII	0.5294	-0.1117	0.813742	Ethiopia
SSystolicBP	sTREM.1	0.4324	-0.1392	0.761514	Ethiopia
SDiastolicBP	Temperature	0.7979	-0.0456	0.938507	Ethiopia
SDiastolicBP	Pulse	0.1633	-0.2446	0.573504	Ethiopia
SDiastolicBP	Hemoglobin	0.6223	0.0876	0.860057	Ethiopia
SDiastolicBP	WBCells	0.3746	-0.1572	0.708187	Ethiopia
SDiastolicBP	Neutrophil	0.6111	0.0904	0.855918	Ethiopia
SDiastolicBP	Lymphocyte	0.4146	-0.1446	0.74057	Ethiopia
SDiastolicBP	Platelets	0.0183	0.4025	0.226905	Ethiopia
SDiastolicBP	ALT_Results	0.2611	-0.2014	0.638081	Ethiopia
SDiastolicBP	Creatinine	0.7143	-0.0651	0.904997	Ethiopia
SDiastolicBP	Albumin	0.9462	-0.0124	0.976333	Ethiopia
SDiastolicBP	Total_Bilirubin	0.0688	0.3158	0.421521	Ethiopia
SDiastolicBP	Aspirate_grade	0.9444	0.0124	0.976333	Ethiopia
SDiastolicBP	Spleen_size	0.754	0.0558	0.911808	Ethiopia
SDiastolicBP	CX3CL1	0.6788	-0.0737	0.884847	Ethiopia
SDiastolicBP	CXCL12	0.7294	0.0616	0.904997	Ethiopia
SDiastolicBP	PTX3	0.9931	0.0015	0.9938	Ethiopia
SDiastolicBP	TGF.B1	NA	NA	NA	Ethiopia
SDiastolicBP	sCD25	0.1826	-0.2341	0.588804	Ethiopia
SDiastolicBP	sCD40L	0.563	0.1028	0.835853	Ethiopia
SDiastolicBP	sRAGE	0.2322	-0.2104	0.630885	Ethiopia
SDiastolicBP	sST2	0.7533	-0.056	0.911808	Ethiopia
SDiastolicBP	sTNF.RI	0.5132	-0.1161	0.811789	Ethiopia
SDiastolicBP	sTNF.RII	0.8149	0.0417	0.943434	Ethiopia
SDiastolicBP	sTREM.1	0.9804	-0.0044	0.984928	Ethiopia
Temperature	Pulse	0.192	0.2293	0.59234	Ethiopia
Temperature	Hemoglobin	0.6608	-0.0781	0.884847	Ethiopia
Temperature	WBCells	0.6009	0.093	0.855918	Ethiopia
Temperature	Neutrophil	0.0728	0.3116	0.429759	Ethiopia
Temperature	Lymphocyte	0.3401	-0.1687	0.691549	Ethiopia
Temperature	Platelets	0.112	-0.2776	0.464	Ethiopia
Temperature	ALT_Results	0.6113	0.0918	0.855918	Ethiopia
Temperature	Creatinine	0.0551	0.332	0.363159	Ethiopia
Temperature	Albumin	0.7707	0.0536	0.92557	Ethiopia
Temperature	Total_Bilirubin	0.1647	0.2438	0.573504	Ethiopia
Temperature	Aspirate_grade	0.3769	-0.1564	0.708187	Ethiopia
Temperature	Spleen_size	0.6755	-0.0745	0.884847	Ethiopia
Temperature	CX3CL1	0.4547	0.1326	0.769628	Ethiopia
Temperature	CXCL12	0.3243	0.1742	0.679478	Ethiopia
Temperature	PTX3	0.0026	0.4995	0.0841	Ethiopia
Temperature	TGF.B1	NA	NA	NA	Ethiopia
Temperature	sCD25	0.8631	0.0307	0.948817	Ethiopia
Temperature	sCD40L	0.1412	-0.2577	0.520525	Ethiopia
Temperature	sRAGE	0.9938	0.0014	0.9938	Ethiopia
Temperature	sST2	0.2659	0.1963	0.642592	Ethiopia
Temperature	sTNF.RI	0.9616	-0.0086	0.976333	Ethiopia
Temperature	sTNF.RII	0.3087	-0.1799	0.66707	Ethiopia
Temperature	sTREM.1	0.3647	0.1604	0.708187	Ethiopia
Pulse	Hemoglobin	0.4709	-0.1279	0.778865	Ethiopia
Pulse	WBCells	0.8394	0.0361	0.943434	Ethiopia
Pulse	Neutrophil	0.9695	0.0068	0.976333	Ethiopia
Pulse	Lymphocyte	0.2729	-0.1935	0.652261	Ethiopia
Pulse	Platelets	0.5456	-0.1074	0.827995	Ethiopia
Pulse	ALT_Results	0.5229	0.1153	0.812362	Ethiopia
Pulse	Creatinine	0.0597	0.3263	0.381904	Ethiopia
Pulse	Albumin	0.7324	0.0629	0.904997	Ethiopia
Pulse	Total_Bilirubin	0.4692	0.1284	0.778865	Ethiopia
Pulse	Aspirate_grade	0.3413	0.1683	0.691549	Ethiopia
Pulse	Spleen_size	0.0385	0.3564	0.33495	Ethiopia
Pulse	CX3CL1	0.1648	0.2437	0.573504	Ethiopia
Pulse	CXCL12	0.5962	0.0942	0.855918	Ethiopia
Pulse	PTX3	0.0163	0.4092	0.221455	Ethiopia
Pulse	TGF.B1	NA	NA	NA	Ethiopia
Pulse	sCD25	0.3079	0.1802	0.66707	Ethiopia
Pulse	sCD40L	0.8806	0.0268	0.948817	Ethiopia
Pulse	sRAGE	0.8698	0.0292	0.948817	Ethiopia
Pulse	sST2	0.2146	0.2184	0.612087	Ethiopia
Pulse	sTNF.RI	0.3681	0.1593	0.708187	Ethiopia
Pulse	sTNF.RII	0.4545	0.1327	0.769628	Ethiopia
Pulse	sTREM.1	0.441	0.1366	0.769135	Ethiopia
Hemoglobin	WBCells	0.0193	0.3995	0.226905	Ethiopia
Hemoglobin	Neutrophil	0.0255	0.3826	0.264107	Ethiopia
Hemoglobin	Lymphocyte	0.0146	0.4151	0.206274	Ethiopia
Hemoglobin	Platelets	0.2604	0.1985	0.638081	Ethiopia
Hemoglobin	ALT_Results	0.3494	-0.1682	0.70041	Ethiopia
Hemoglobin	Creatinine	0.8383	0.0363	0.943434	Ethiopia
Hemoglobin	Albumin	0.041	0.3632	0.336136	Ethiopia
Hemoglobin	Total_Bilirubin	0.0679	-0.3169	0.421521	Ethiopia
Hemoglobin	Aspirate_grade	0.7387	0.0594	0.905168	Ethiopia
Hemoglobin	Spleen_size	0.7031	0.0678	0.904389	Ethiopia
Hemoglobin	CX3CL1	0.0168	-0.4073	0.221455	Ethiopia
Hemoglobin	CXCL12	0.9112	-0.0199	0.966761	Ethiopia
Hemoglobin	PTX3	0.5258	-0.1127	0.812771	Ethiopia
Hemoglobin	TGF.B1	NA	NA	NA	Ethiopia
Hemoglobin	sCD25	0.0296	-0.3733	0.279913	Ethiopia
Hemoglobin	sCD40L	0.1462	0.2546	0.529975	Ethiopia
Hemoglobin	sRAGE	0.0034	-0.4882	0.087	Ethiopia
Hemoglobin	sST2	0.033	-0.3666	0.293847	Ethiopia
Hemoglobin	sTNF.RI	0.0184	-0.4023	0.226905	Ethiopia
Hemoglobin	sTNF.RII	0.1868	-0.2319	0.588804	Ethiopia
Hemoglobin	sTREM.1	0.1757	-0.2378	0.587748	Ethiopia
WBCells	Neutrophil	0.0001	0.6102	0.00621429	Ethiopia
WBCells	Lymphocyte	0	0.7578	0	Ethiopia
WBCells	Platelets	0.6228	0.0875	0.860057	Ethiopia
WBCells	ALT_Results	0.3271	0.176	0.680806	Ethiopia
WBCells	Creatinine	0.9463	-0.012	0.976333	Ethiopia
WBCells	Albumin	0.2586	0.2057	0.638081	Ethiopia
WBCells	Total_Bilirubin	0.2489	-0.2033	0.638081	Ethiopia
WBCells	Aspirate_grade	0.702	-0.0681	0.904389	Ethiopia
WBCells	Spleen_size	0.9094	-0.0203	0.966761	Ethiopia
WBCells	CX3CL1	0.0136	-0.4193	0.206274	Ethiopia
WBCells	CXCL12	0.9439	0.0125	0.976333	Ethiopia
WBCells	PTX3	0.1337	-0.2625	0.508125	Ethiopia
WBCells	TGF.B1	NA	NA	NA	Ethiopia
WBCells	sCD25	0.186	-0.2324	0.588804	Ethiopia
WBCells	sCD40L	0.4236	0.1419	0.749049	Ethiopia
WBCells	sRAGE	0.0276	-0.3779	0.2726	Ethiopia
WBCells	sST2	0.766	0.053	0.923019	Ethiopia
WBCells	sTNF.RI	0.0112	-0.4297	0.206274	Ethiopia
WBCells	sTNF.RII	0.3684	-0.1592	0.708187	Ethiopia
WBCells	sTREM.1	0.6019	-0.0927	0.855918	Ethiopia
Neutrophil	Lymphocyte	0.1587	0.2472	0.565857	Ethiopia
Neutrophil	Platelets	0.2095	0.2208	0.611628	Ethiopia
Neutrophil	ALT_Results	0.4966	0.1226	0.791286	Ethiopia
Neutrophil	Creatinine	0.4654	0.1295	0.77865	Ethiopia
Neutrophil	Albumin	0.0918	0.303	0.435	Ethiopia
Neutrophil	Total_Bilirubin	0.8378	0.0365	0.943434	Ethiopia
Neutrophil	Aspirate_grade	0.9204	-0.0178	0.972098	Ethiopia
Neutrophil	Spleen_size	0.9618	-0.0085	0.976333	Ethiopia
Neutrophil	CX3CL1	0.0418	-0.351	0.336136	Ethiopia
Neutrophil	CXCL12	0.6011	0.0929	0.855918	Ethiopia
Neutrophil	PTX3	0.5915	-0.0954	0.855918	Ethiopia
Neutrophil	TGF.B1	NA	NA	NA	Ethiopia
Neutrophil	sCD25	0.0451	-0.3458	0.34365	Ethiopia
Neutrophil	sCD40L	0.8556	-0.0324	0.948817	Ethiopia
Neutrophil	sRAGE	0.4697	-0.1283	0.778865	Ethiopia
Neutrophil	sST2	0.6629	-0.0775	0.884847	Ethiopia
Neutrophil	sTNF.RI	0.0028	-0.4973	0.0841	Ethiopia
Neutrophil	sTNF.RII	0.1135	-0.2764	0.464	Ethiopia
Neutrophil	sTREM.1	0.4373	-0.1377	0.767038	Ethiopia
Lymphocyte	Platelets	0.6086	0.0911	0.855918	Ethiopia
Lymphocyte	ALT_Results	0.1989	0.2295	0.5967	Ethiopia
Lymphocyte	Creatinine	0.6597	-0.0783	0.884847	Ethiopia
Lymphocyte	Albumin	0.5527	0.109	0.827995	Ethiopia
Lymphocyte	Total_Bilirubin	0.0125	-0.4237	0.206274	Ethiopia
Lymphocyte	Aspirate_grade	0.8765	0.0277	0.948817	Ethiopia
Lymphocyte	Spleen_size	0.1951	-0.2278	0.593486	Ethiopia
Lymphocyte	CX3CL1	0.004	-0.4811	0.0915789	Ethiopia
Lymphocyte	CXCL12	0.358	0.1627	0.707864	Ethiopia
Lymphocyte	PTX3	0.0435	-0.3484	0.337902	Ethiopia
Lymphocyte	TGF.B1	NA	NA	NA	Ethiopia
Lymphocyte	sCD25	0.9207	-0.0177	0.972098	Ethiopia
Lymphocyte	sCD40L	0.0757	0.3086	0.429759	Ethiopia
Lymphocyte	sRAGE	0.0243	-0.3855	0.264107	Ethiopia
Lymphocyte	sST2	0.3641	0.1607	0.708187	Ethiopia
Lymphocyte	sTNF.RI	0.121	-0.271	0.474581	Ethiopia
Lymphocyte	sTNF.RII	0.8069	0.0435	0.938507	Ethiopia
Lymphocyte	sTREM.1	0.6782	-0.0738	0.884847	Ethiopia
Platelets	ALT_Results	0.8274	-0.0395	0.943434	Ethiopia
Platelets	Creatinine	0.2181	-0.2168	0.612087	Ethiopia
Platelets	Albumin	0.0325	0.3788	0.293847	Ethiopia
Platelets	Total_Bilirubin	0.2744	-0.1929	0.652262	Ethiopia
Platelets	Aspirate_grade	0.3154	0.1774	0.66707	Ethiopia
Platelets	Spleen_size	0.629	-0.0859	0.86587	Ethiopia
Platelets	CX3CL1	0.0813	-0.3032	0.429759	Ethiopia
Platelets	CXCL12	0.6526	-0.0801	0.884364	Ethiopia
Platelets	PTX3	0.1709	-0.2404	0.584384	Ethiopia
Platelets	TGF.B1	NA	NA	NA	Ethiopia
Platelets	sCD25	0.0543	-0.3331	0.363159	Ethiopia
Platelets	sCD40L	0.0001	0.635	0.00621429	Ethiopia
Platelets	sRAGE	0.0118	-0.427	0.206274	Ethiopia
Platelets	sST2	0.4498	-0.134	0.769628	Ethiopia
Platelets	sTNF.RI	0.0193	-0.3993	0.226905	Ethiopia
Platelets	sTNF.RII	0.8846	0.0258	0.950126	Ethiopia
Platelets	sTREM.1	0.2946	-0.1851	0.657185	Ethiopia
ALT_Results	Creatinine	0.0535	-0.3391	0.363159	Ethiopia
ALT_Results	Albumin	0.0033	0.5118	0.087	Ethiopia
ALT_Results	Total_Bilirubin	0.0814	0.3078	0.429759	Ethiopia
ALT_Results	Aspirate_grade	0.0282	-0.382	0.2726	Ethiopia
ALT_Results	Spleen_size	0.102	-0.2897	0.4437	Ethiopia
ALT_Results	CX3CL1	0.1895	-0.2342	0.588804	Ethiopia
ALT_Results	CXCL12	0.5628	0.1045	0.835853	Ethiopia
ALT_Results	PTX3	0.8803	-0.0273	0.948817	Ethiopia
ALT_Results	TGF.B1	NA	NA	NA	Ethiopia
ALT_Results	sCD25	0.2528	-0.2048	0.638081	Ethiopia
ALT_Results	sCD40L	0.7185	-0.0652	0.904997	Ethiopia
ALT_Results	sRAGE	0.462	-0.1326	0.775946	Ethiopia
ALT_Results	sST2	0.3897	0.1548	0.712064	Ethiopia
ALT_Results	sTNF.RI	0.0147	-0.421	0.206274	Ethiopia
ALT_Results	sTNF.RII	0.0874	-0.3022	0.435	Ethiopia
ALT_Results	sTREM.1	0.7509	-0.0574	0.911808	Ethiopia
Creatinine	Albumin	0.177	-0.2447	0.587748	Ethiopia
Creatinine	Total_Bilirubin	0.223	-0.2146	0.616984	Ethiopia
Creatinine	Aspirate_grade	0.5269	0.1124	0.812771	Ethiopia
Creatinine	Spleen_size	0.7987	-0.0454	0.938507	Ethiopia
Creatinine	CX3CL1	0.3002	0.183	0.66626	Ethiopia
Creatinine	CXCL12	0.292	0.1861	0.654742	Ethiopia
Creatinine	PTX3	0.0934	0.2924	0.435	Ethiopia
Creatinine	TGF.B1	NA	NA	NA	Ethiopia
Creatinine	sCD25	0.5195	0.1144	0.812362	Ethiopia
Creatinine	sCD40L	0.8908	-0.0245	0.952084	Ethiopia
Creatinine	sRAGE	0.948	0.0116	0.976333	Ethiopia
Creatinine	sST2	0.8199	0.0406	0.943434	Ethiopia
Creatinine	sTNF.RI	0.2916	0.1862	0.654742	Ethiopia
Creatinine	sTNF.RII	0.4438	0.1358	0.769135	Ethiopia
Creatinine	sTREM.1	0.7421	0.0586	0.906779	Ethiopia
Albumin	Total_Bilirubin	0.8575	0.033	0.948817	Ethiopia
Albumin	Aspirate_grade	0.0252	-0.3952	0.264107	Ethiopia
Albumin	Spleen_size	0.1841	-0.2409	0.588804	Ethiopia
Albumin	CX3CL1	0.0018	-0.5302	0.06525	Ethiopia
Albumin	CXCL12	0.2883	0.1936	0.654742	Ethiopia
Albumin	PTX3	0.9642	-0.0083	0.976333	Ethiopia
Albumin	TGF.B1	NA	NA	NA	Ethiopia
Albumin	sCD25	0.0038	-0.4973	0.0915789	Ethiopia
Albumin	sCD40L	0.4501	0.1384	0.769628	Ethiopia
Albumin	sRAGE	0.3467	-0.172	0.698215	Ethiopia
Albumin	sST2	0.0897	-0.305	0.435	Ethiopia
Albumin	sTNF.RI	0	-0.8137	0	Ethiopia
Albumin	sTNF.RII	0.0819	-0.3122	0.429759	Ethiopia
Albumin	sTREM.1	0.0014	-0.5402	0.0553636	Ethiopia
Total_Bilirubin	Aspirate_grade	0.3418	-0.1681	0.691549	Ethiopia
Total_Bilirubin	Spleen_size	0.8513	-0.0334	0.948817	Ethiopia
Total_Bilirubin	CX3CL1	0.4942	0.1213	0.790357	Ethiopia
Total_Bilirubin	CXCL12	0.8759	0.0278	0.948817	Ethiopia
Total_Bilirubin	PTX3	0.0468	0.3434	0.34365	Ethiopia
Total_Bilirubin	TGF.B1	NA	NA	NA	Ethiopia
Total_Bilirubin	sCD25	0.9538	-0.0103	0.976333	Ethiopia
Total_Bilirubin	sCD40L	0.0013	-0.5285	0.0553636	Ethiopia
Total_Bilirubin	sRAGE	0.8685	0.0295	0.948817	Ethiopia
Total_Bilirubin	sST2	0.082	0.3025	0.429759	Ethiopia
Total_Bilirubin	sTNF.RI	0.7313	0.0611	0.904997	Ethiopia
Total_Bilirubin	sTNF.RII	0.6028	-0.0925	0.855918	Ethiopia
Total_Bilirubin	sTREM.1	0.5088	0.1173	0.807766	Ethiopia
Aspirate_grade	Spleen_size	0.1211	0.271	0.474581	Ethiopia
Aspirate_grade	CX3CL1	0.1196	0.2721	0.474581	Ethiopia
Aspirate_grade	CXCL12	0.4783	-0.1258	0.779742	Ethiopia
Aspirate_grade	PTX3	0.4544	0.1327	0.769628	Ethiopia
Aspirate_grade	TGF.B1	NA	NA	NA	Ethiopia
Aspirate_grade	sCD25	0.2308	0.2111	0.630885	Ethiopia
Aspirate_grade	sCD40L	0.3864	0.1534	0.712064	Ethiopia
Aspirate_grade	sRAGE	0.8618	0.031	0.948817	Ethiopia
Aspirate_grade	sST2	0.0985	0.2881	0.435	Ethiopia
Aspirate_grade	sTNF.RI	0.1544	0.2497	0.555074	Ethiopia
Aspirate_grade	sTNF.RII	0.1346	0.2619	0.508125	Ethiopia
Aspirate_grade	sTREM.1	0.0474	0.3425	0.34365	Ethiopia
Spleen_size	CX3CL1	0.1355	0.2613	0.508125	Ethiopia
Spleen_size	CXCL12	0.0852	-0.2995	0.435	Ethiopia
Spleen_size	PTX3	0.6424	-0.0826	0.878755	Ethiopia
Spleen_size	TGF.B1	NA	NA	NA	Ethiopia
Spleen_size	sCD25	0.7375	-0.0597	0.905168	Ethiopia
Spleen_size	sCD40L	0.5539	-0.1052	0.827995	Ethiopia
Spleen_size	sRAGE	0.2175	0.2171	0.612087	Ethiopia
Spleen_size	sST2	0.2534	-0.2014	0.638081	Ethiopia
Spleen_size	sTNF.RI	0.7826	0.0491	0.927605	Ethiopia
Spleen_size	sTNF.RII	0.834	0.0373	0.943434	Ethiopia
Spleen_size	sTREM.1	0.9315	-0.0153	0.976333	Ethiopia
CX3CL1	CXCL12	0.252	-0.2015	0.638081	Ethiopia
CX3CL1	PTX3	0.0784	0.3063	0.429759	Ethiopia
CX3CL1	TGF.B1	NA	NA	NA	Ethiopia
CX3CL1	sCD25	0.0985	0.2881	0.435	Ethiopia
CX3CL1	sCD40L	0.2609	-0.1979	0.638081	Ethiopia
CX3CL1	sRAGE	0.1323	0.2633	0.508125	Ethiopia
CX3CL1	sST2	0.4488	0.1343	0.769628	Ethiopia
CX3CL1	sTNF.RI	0.0005	0.5768	0.0271875	Ethiopia
CX3CL1	sTNF.RII	0.352	0.1647	0.702385	Ethiopia
CX3CL1	sTREM.1	0	0.7277	0	Ethiopia
CXCL12	PTX3	0.0064	0.4622	0.1392	Ethiopia
CXCL12	TGF.B1	NA	NA	NA	Ethiopia
CXCL12	sCD25	0.8739	0.0283	0.948817	Ethiopia
CXCL12	sCD40L	0.6079	0.0909	0.855918	Ethiopia
CXCL12	sRAGE	0.7079	0.0665	0.904997	Ethiopia
CXCL12	sST2	0.3146	0.1777	0.66707	Ethiopia
CXCL12	sTNF.RI	0.9354	-0.0145	0.976333	Ethiopia
CXCL12	sTNF.RII	0.0746	0.3098	0.429759	Ethiopia
CXCL12	sTREM.1	0.2779	-0.1915	0.654742	Ethiopia
PTX3	TGF.B1	NA	NA	NA	Ethiopia
PTX3	sCD25	0.3249	0.1741	0.679478	Ethiopia
PTX3	sCD40L	0.1854	-0.2324	0.588804	Ethiopia
PTX3	sRAGE	0.9656	-0.0078	0.976333	Ethiopia
PTX3	sST2	0.0237	0.3872	0.264107	Ethiopia
PTX3	sTNF.RI	0.0331	0.3678	0.293847	Ethiopia
PTX3	sTNF.RII	0.6794	0.0735	0.884847	Ethiopia
PTX3	sTREM.1	0.2405	0.2068	0.638081	Ethiopia
TGF.B1	sCD25	NA	NA	NA	Ethiopia
TGF.B1	sCD40L	NA	NA	NA	Ethiopia
TGF.B1	sRAGE	NA	NA	NA	Ethiopia
TGF.B1	sST2	NA	NA	NA	Ethiopia
TGF.B1	sTNF.RI	NA	NA	NA	Ethiopia
TGF.B1	sTNF.RII	NA	NA	NA	Ethiopia
TGF.B1	sTREM.1	NA	NA	NA	Ethiopia
sCD25	sCD40L	0.8786	-0.0272	0.948817	Ethiopia
sCD25	sRAGE	0.0958	0.2903	0.435	Ethiopia
sCD25	sST2	0.0029	0.4952	0.0841	Ethiopia
sCD25	sTNF.RI	0	0.6513	0	Ethiopia
sCD25	sTNF.RII	0.012	0.426	0.206274	Ethiopia
sCD25	sTREM.1	0.1096	0.2793	0.462874	Ethiopia
sCD40L	sRAGE	0.0878	-0.2975	0.435	Ethiopia
sCD40L	sST2	0.597	-0.094	0.855918	Ethiopia
sCD40L	sTNF.RI	0.3159	-0.1768	0.66707	Ethiopia
sCD40L	sTNF.RII	0.7795	0.0498	0.927605	Ethiopia
sCD40L	sTREM.1	0.8056	-0.0438	0.938507	Ethiopia
sRAGE	sST2	0.8882	0.0251	0.951643	Ethiopia
sRAGE	sTNF.RI	0.2005	0.2248	0.59738	Ethiopia
sRAGE	sTNF.RII	0.8415	0.0356	0.943434	Ethiopia
sRAGE	sTREM.1	0.717	-0.0645	0.904997	Ethiopia
sST2	sTNF.RI	0.0098	0.4366	0.203	Ethiopia
sST2	sTNF.RII	0.0943	0.2916	0.435	Ethiopia
sST2	sTREM.1	0.0274	0.3783	0.2726	Ethiopia
sTNF.RI	sTNF.RII	0.0488	0.3405	0.348	Ethiopia
sTNF.RI	sTREM.1	0.0006	0.5604	0.029	Ethiopia
sTNF.RII	sTREM.1	0.3771	0.1564	0.708187	Ethiopia

## Sheet: Ethiopia_V2
P1	P2	Pvalue	Cor	P_adjust	country
Age	Height	0.6247	-0.0884	0.901223	Ethiopia
Age	Weight	0.2858	-0.1915	0.750202	Ethiopia
Age	Hepatomegaly	0.3203	0.1785	0.750202	Ethiopia
Age	Splenomegaly	0.8899	0.0251	0.941837	Ethiopia
Age	Auxiliar_Lymphnodes	0.1544	-0.2536	0.647952	Ethiopia
Age	SSystolicBP	0.7407	-0.0599	0.922448	Ethiopia
Age	SDiastolicBP	0.7545	-0.0566	0.922448	Ethiopia
Age	Temperature	0.2315	0.2141	0.705585	Ethiopia
Age	Pulse	0.414	0.1471	0.819653	Ethiopia
Age	Hemoglobin	0.3282	-0.1757	0.750202	Ethiopia
Age	WBCells	0.9104	0.0204	0.953105	Ethiopia
Age	Neutrophil	0.5421	0.1203	0.856471	Ethiopia
Age	Lymphocyte	0.1272	-0.2753	0.623377	Ethiopia
Age	Platelets	0.851	-0.034	0.941837	Ethiopia
Age	ALT_Results	0.577	0.1007	0.86904	Ethiopia
Age	Creatinine	0.6332	0.0862	0.906417	Ethiopia
Age	Albumin	0.1534	-0.2583	0.647952	Ethiopia
Age	Total_Bilirubin	0.8468	-0.0368	0.941837	Ethiopia
Age	Aspirate_grade	0.5429	0.1081	0.856471	Ethiopia
Age	Spleen_size	0.8608	0.0317	0.941837	Ethiopia
Age	CX3CL1	0.7027	0.069	0.922448	Ethiopia
Age	CXCL12	0.2798	0.1938	0.74664	Ethiopia
Age	PTX3	0.1501	0.2562	0.640862	Ethiopia
Age	TGF.B1	0.5672	-0.1033	0.859553	Ethiopia
Age	sCD25	0.0486	0.3459	0.518752	Ethiopia
Age	sCD40L	0.7563	0.0561	0.922448	Ethiopia
Age	sRAGE	0.3285	0.1755	0.750202	Ethiopia
Age	sST2	0.5672	-0.1033	0.859553	Ethiopia
Age	sTNF.RI	0.1972	0.2303	0.686017	Ethiopia
Age	sTNF.RII	0.8488	-0.0345	0.941837	Ethiopia
Age	sTREM.1	0.1429	0.2607	0.630547	Ethiopia
Height	Weight	0.0177	0.4104	0.28969	Ethiopia
Height	Hepatomegaly	0.0921	-0.298	0.586682	Ethiopia
Height	Splenomegaly	0.3695	-0.1614	0.788802	Ethiopia
Height	Auxiliar_Lymphnodes	0.9181	-0.0186	0.955265	Ethiopia
Height	SSystolicBP	0.6726	0.0764	0.910666	Ethiopia
Height	SDiastolicBP	0.1712	-0.244	0.664738	Ethiopia
Height	Temperature	0.2656	-0.1995	0.720495	Ethiopia
Height	Pulse	0.7074	-0.0679	0.922448	Ethiopia
Height	Hemoglobin	0.4427	0.1383	0.845781	Ethiopia
Height	WBCells	0.4271	-0.143	0.832167	Ethiopia
Height	Neutrophil	0.0889	-0.3275	0.586682	Ethiopia
Height	Lymphocyte	0.6736	-0.0774	0.910666	Ethiopia
Height	Platelets	0.3271	0.176	0.750202	Ethiopia
Height	ALT_Results	0.5333	-0.1124	0.856471	Ethiopia
Height	Creatinine	0.1633	0.2484	0.657154	Ethiopia
Height	Albumin	0.0763	0.3179	0.586682	Ethiopia
Height	Total_Bilirubin	0.643	0.0882	0.907154	Ethiopia
Height	Aspirate_grade	0.0612	0.3295	0.577869	Ethiopia
Height	Spleen_size	0.4621	-0.1326	0.856471	Ethiopia
Height	CX3CL1	0.3944	-0.1533	0.806877	Ethiopia
Height	CXCL12	0.84	0.0365	0.941837	Ethiopia
Height	PTX3	0.6792	-0.0748	0.910666	Ethiopia
Height	TGF.B1	0.2313	-0.2142	0.705585	Ethiopia
Height	sCD25	0.515	0.1175	0.856471	Ethiopia
Height	sCD40L	0.9623	0.0086	0.984353	Ethiopia
Height	sRAGE	0.5064	-0.1199	0.856471	Ethiopia
Height	sST2	0.3511	0.1676	0.770324	Ethiopia
Height	sTNF.RI	0.6236	-0.0887	0.901223	Ethiopia
Height	sTNF.RII	0.1151	0.2796	0.623377	Ethiopia
Height	sTREM.1	0.988	-0.0027	1	Ethiopia
Weight	Hepatomegaly	0.2313	-0.2142	0.705585	Ethiopia
Weight	Splenomegaly	0.8191	-0.0414	0.941837	Ethiopia
Weight	Auxiliar_Lymphnodes	0.2112	0.2235	0.696238	Ethiopia
Weight	SSystolicBP	0.0115	0.4346	0.2455	Ethiopia
Weight	SDiastolicBP	0.3391	0.1718	0.760265	Ethiopia
Weight	Temperature	0.5533	-0.107	0.856471	Ethiopia
Weight	Pulse	0.1253	-0.2723	0.623377	Ethiopia
Weight	Hemoglobin	0.1462	0.2586	0.630547	Ethiopia
Weight	WBCells	0.4938	-0.1234	0.856471	Ethiopia
Weight	Neutrophil	0.0866	-0.3297	0.586682	Ethiopia
Weight	Lymphocyte	0.6717	-0.0779	0.910666	Ethiopia
Weight	Platelets	0.7732	0.0521	0.932178	Ethiopia
Weight	ALT_Results	0.1441	0.2599	0.630547	Ethiopia
Weight	Creatinine	0.6157	0.0907	0.897058	Ethiopia
Weight	Albumin	0.0409	0.3634	0.489802	Ethiopia
Weight	Total_Bilirubin	0.7911	0.0505	0.934198	Ethiopia
Weight	Aspirate_grade	0.8033	0.0451	0.939096	Ethiopia
Weight	Spleen_size	0.7859	-0.0492	0.934198	Ethiopia
Weight	CX3CL1	0.7639	-0.0543	0.923951	Ethiopia
Weight	CXCL12	0.4614	-0.1328	0.856471	Ethiopia
Weight	PTX3	0.3724	-0.1604	0.790658	Ethiopia
Weight	TGF.B1	1	0	1	Ethiopia
Weight	sCD25	0.9621	0.0086	0.984353	Ethiopia
Weight	sCD40L	0.1819	-0.2382	0.672633	Ethiopia
Weight	sRAGE	0.4892	0.1247	0.856471	Ethiopia
Weight	sST2	0.2313	-0.2142	0.705585	Ethiopia
Weight	sTNF.RI	0.0227	-0.3956	0.348303	Ethiopia
Weight	sTNF.RII	0.2874	0.1908	0.750202	Ethiopia
Weight	sTREM.1	0.7746	-0.0518	0.932178	Ethiopia
Hepatomegaly	Splenomegaly	0.6448	0.0833	0.907154	Ethiopia
Hepatomegaly	Auxiliar_Lymphnodes	0.8629	-0.0312	0.941837	Ethiopia
Hepatomegaly	SSystolicBP	0.8776	0.0279	0.941837	Ethiopia
Hepatomegaly	SDiastolicBP	0.1038	0.2882	0.614046	Ethiopia
Hepatomegaly	Temperature	0.7564	0.0561	0.922448	Ethiopia
Hepatomegaly	Pulse	0.4085	-0.1488	0.819653	Ethiopia
Hepatomegaly	Hemoglobin	0.5369	-0.1115	0.856471	Ethiopia
Hepatomegaly	WBCells	0.3009	-0.1857	0.750202	Ethiopia
Hepatomegaly	Neutrophil	NA	NA	NA	Ethiopia
Hepatomegaly	Lymphocyte	0.1984	-0.2335	0.686017	Ethiopia
Hepatomegaly	Platelets	0.0932	-0.297	0.586682	Ethiopia
Hepatomegaly	ALT_Results	0.2328	0.2136	0.705585	Ethiopia
Hepatomegaly	Creatinine	0.1591	-0.2508	0.657154	Ethiopia
Hepatomegaly	Albumin	NA	NA	NA	Ethiopia
Hepatomegaly	Total_Bilirubin	NA	NA	NA	Ethiopia
Hepatomegaly	Aspirate_grade	0.0905	-0.2995	0.586682	Ethiopia
Hepatomegaly	Spleen_size	0.6785	0.0749	0.910666	Ethiopia
Hepatomegaly	CX3CL1	0.1439	0.26	0.630547	Ethiopia
Hepatomegaly	CXCL12	0.3527	0.1671	0.770324	Ethiopia
Hepatomegaly	PTX3	0.471	-0.13	0.856471	Ethiopia
Hepatomegaly	TGF.B1	0.8629	-0.0312	0.941837	Ethiopia
Hepatomegaly	sCD25	0.1964	-0.2307	0.686017	Ethiopia
Hepatomegaly	sCD40L	0.2543	-0.2042	0.709439	Ethiopia
Hepatomegaly	sRAGE	0.6813	0.0743	0.910666	Ethiopia
Hepatomegaly	sST2	0.8629	-0.0312	0.941837	Ethiopia
Hepatomegaly	sTNF.RI	0.6074	0.0928	0.897058	Ethiopia
Hepatomegaly	sTNF.RII	0.1673	-0.2462	0.657154	Ethiopia
Hepatomegaly	sTREM.1	0.0876	0.302	0.586682	Ethiopia
Splenomegaly	Auxiliar_Lymphnodes	0.6448	0.0833	0.907154	Ethiopia
Splenomegaly	SSystolicBP	0.8194	-0.0413	0.941837	Ethiopia
Splenomegaly	SDiastolicBP	0.8017	0.0455	0.939096	Ethiopia
Splenomegaly	Temperature	0.0553	0.3367	0.565673	Ethiopia
Splenomegaly	Pulse	0.1024	0.2894	0.613151	Ethiopia
Splenomegaly	Hemoglobin	0.7494	0.0578	0.922448	Ethiopia
Splenomegaly	WBCells	0.6154	0.0908	0.897058	Ethiopia
Splenomegaly	Neutrophil	0.262	0.2194	0.718945	Ethiopia
Splenomegaly	Lymphocyte	0.9249	0.0173	0.958072	Ethiopia
Splenomegaly	Platelets	0.0147	-0.4208	0.277604	Ethiopia
Splenomegaly	ALT_Results	0.4925	-0.1238	0.856471	Ethiopia
Splenomegaly	Creatinine	0.0838	-0.3056	0.586682	Ethiopia
Splenomegaly	Albumin	0.8137	-0.0434	0.941837	Ethiopia
Splenomegaly	Total_Bilirubin	0.6672	0.0818	0.910666	Ethiopia
Splenomegaly	Aspirate_grade	0.6947	0.071	0.914471	Ethiopia
Splenomegaly	Spleen_size	0	0.6745	0	Ethiopia
Splenomegaly	CX3CL1	0.7843	-0.0495	0.934198	Ethiopia
Splenomegaly	CXCL12	0.7495	-0.0578	0.922448	Ethiopia
Splenomegaly	PTX3	0.5524	0.1073	0.856471	Ethiopia
Splenomegaly	TGF.B1	0.6448	0.0833	0.907154	Ethiopia
Splenomegaly	sCD25	0.8874	0.0256	0.941837	Ethiopia
Splenomegaly	sCD40L	0.0932	-0.297	0.586682	Ethiopia
Splenomegaly	sRAGE	0.312	-0.1815	0.750202	Ethiopia
Splenomegaly	sST2	0.6448	0.0833	0.907154	Ethiopia
Splenomegaly	sTNF.RI	0.2127	0.2228	0.696238	Ethiopia
Splenomegaly	sTNF.RII	0.8891	0.0252	0.941837	Ethiopia
Splenomegaly	sTREM.1	0.8167	0.0419	0.941837	Ethiopia
Auxiliar_Lymphnodes	SSystolicBP	0.4087	-0.1487	0.819653	Ethiopia
Auxiliar_Lymphnodes	SDiastolicBP	0.9182	-0.0186	0.955265	Ethiopia
Auxiliar_Lymphnodes	Temperature	0.4676	0.131	0.856471	Ethiopia
Auxiliar_Lymphnodes	Pulse	0.7972	0.0465	0.937716	Ethiopia
Auxiliar_Lymphnodes	Hemoglobin	0.1438	0.2601	0.630547	Ethiopia
Auxiliar_Lymphnodes	WBCells	0.6812	0.0743	0.910666	Ethiopia
Auxiliar_Lymphnodes	Neutrophil	NA	NA	NA	Ethiopia
Auxiliar_Lymphnodes	Lymphocyte	NA	NA	NA	Ethiopia
Auxiliar_Lymphnodes	Platelets	0.1441	-0.2599	0.630547	Ethiopia
Auxiliar_Lymphnodes	ALT_Results	0.0931	0.2971	0.586682	Ethiopia
Auxiliar_Lymphnodes	Creatinine	0.4706	-0.1301	0.856471	Ethiopia
Auxiliar_Lymphnodes	Albumin	0.2184	0.2237	0.700388	Ethiopia
Auxiliar_Lymphnodes	Total_Bilirubin	0.6933	0.0751	0.914471	Ethiopia
Auxiliar_Lymphnodes	Aspirate_grade	0.0905	-0.2995	0.586682	Ethiopia
Auxiliar_Lymphnodes	Spleen_size	0.3482	0.1686	0.770324	Ethiopia
Auxiliar_Lymphnodes	CX3CL1	0.2125	-0.2229	0.696238	Ethiopia
Auxiliar_Lymphnodes	CXCL12	0.7582	0.0557	0.922448	Ethiopia
Auxiliar_Lymphnodes	PTX3	0.6813	0.0743	0.910666	Ethiopia
Auxiliar_Lymphnodes	TGF.B1	0.8629	-0.0312	0.941837	Ethiopia
Auxiliar_Lymphnodes	sCD25	0.1964	-0.2307	0.686017	Ethiopia
Auxiliar_Lymphnodes	sCD40L	0.5371	-0.1114	0.856471	Ethiopia
Auxiliar_Lymphnodes	sRAGE	0.5371	-0.1114	0.856471	Ethiopia
Auxiliar_Lymphnodes	sST2	0.8629	-0.0312	0.941837	Ethiopia
Auxiliar_Lymphnodes	sTNF.RI	0.471	-0.13	0.856471	Ethiopia
Auxiliar_Lymphnodes	sTNF.RII	0.1673	-0.2462	0.657154	Ethiopia
Auxiliar_Lymphnodes	sTREM.1	0.1372	-0.2643	0.630547	Ethiopia
SSystolicBP	SDiastolicBP	0.0005	0.5737	0.0491	Ethiopia
SSystolicBP	Temperature	0.7301	0.0624	0.922448	Ethiopia
SSystolicBP	Pulse	0.0042	-0.4858	0.150807	Ethiopia
SSystolicBP	Hemoglobin	0.8514	-0.0339	0.941837	Ethiopia
SSystolicBP	WBCells	0.0372	-0.3642	0.45663	Ethiopia
SSystolicBP	Neutrophil	0.101	-0.3163	0.612235	Ethiopia
SSystolicBP	Lymphocyte	0.0837	-0.3105	0.586682	Ethiopia
SSystolicBP	Platelets	0.2023	-0.2278	0.694172	Ethiopia
SSystolicBP	ALT_Results	0.3246	0.1769	0.750202	Ethiopia
SSystolicBP	Creatinine	0.3107	0.182	0.750202	Ethiopia
SSystolicBP	Albumin	0.8279	0.04	0.941837	Ethiopia
SSystolicBP	Total_Bilirubin	0.0803	-0.3243	0.586682	Ethiopia
SSystolicBP	Aspirate_grade	0.874	0.0287	0.941837	Ethiopia
SSystolicBP	Spleen_size	0.8582	-0.0323	0.941837	Ethiopia
SSystolicBP	CX3CL1	0.1266	0.2714	0.623377	Ethiopia
SSystolicBP	CXCL12	0.3091	-0.1826	0.750202	Ethiopia
SSystolicBP	PTX3	0.1191	-0.2767	0.623377	Ethiopia
SSystolicBP	TGF.B1	0.0927	-0.2975	0.586682	Ethiopia
SSystolicBP	sCD25	0.7893	-0.0484	0.934198	Ethiopia
SSystolicBP	sCD40L	0.0086	-0.4502	0.201076	Ethiopia
SSystolicBP	sRAGE	0.5455	-0.1091	0.856471	Ethiopia
SSystolicBP	sST2	0.1931	-0.2324	0.686017	Ethiopia
SSystolicBP	sTNF.RI	0.0286	-0.3813	0.386165	Ethiopia
SSystolicBP	sTNF.RII	0.7206	-0.0647	0.922448	Ethiopia
SSystolicBP	sTREM.1	0.8998	-0.0228	0.944021	Ethiopia
SDiastolicBP	Temperature	0.3305	0.1748	0.751275	Ethiopia
SDiastolicBP	Pulse	0.1656	-0.2471	0.657154	Ethiopia
SDiastolicBP	Hemoglobin	0.4513	-0.1358	0.852263	Ethiopia
SDiastolicBP	WBCells	0.2969	-0.1872	0.750202	Ethiopia
SDiastolicBP	Neutrophil	0.5937	-0.1053	0.883058	Ethiopia
SDiastolicBP	Lymphocyte	0.2048	-0.2303	0.694172	Ethiopia
SDiastolicBP	Platelets	0.6182	-0.0901	0.898036	Ethiopia
SDiastolicBP	ALT_Results	0.5752	0.1012	0.868994	Ethiopia
SDiastolicBP	Creatinine	0.8484	-0.0346	0.941837	Ethiopia
SDiastolicBP	Albumin	0.4384	-0.1419	0.843331	Ethiopia
SDiastolicBP	Total_Bilirubin	0.3189	-0.1883	0.750202	Ethiopia
SDiastolicBP	Aspirate_grade	0.6806	0.0744	0.910666	Ethiopia
SDiastolicBP	Spleen_size	0.3045	0.1843	0.750202	Ethiopia
SDiastolicBP	CX3CL1	0.0025	0.5082	0.150807	Ethiopia
SDiastolicBP	CXCL12	0.1622	-0.2491	0.657154	Ethiopia
SDiastolicBP	PTX3	0.2468	-0.2074	0.709439	Ethiopia
SDiastolicBP	TGF.B1	0.2119	-0.2232	0.696238	Ethiopia
SDiastolicBP	sCD25	0.5913	-0.097	0.883058	Ethiopia
SDiastolicBP	sCD40L	0.1636	-0.2482	0.657154	Ethiopia
SDiastolicBP	sRAGE	0.5362	-0.1117	0.856471	Ethiopia
SDiastolicBP	sST2	0.2119	-0.2232	0.696238	Ethiopia
SDiastolicBP	sTNF.RI	0.205	-0.2265	0.694172	Ethiopia
SDiastolicBP	sTNF.RII	0.7895	-0.0483	0.934198	Ethiopia
SDiastolicBP	sTREM.1	0.3192	0.1789	0.750202	Ethiopia
Temperature	Pulse	0.017	0.4128	0.287828	Ethiopia
Temperature	Hemoglobin	0.0689	-0.3206	0.586682	Ethiopia
Temperature	WBCells	0.848	-0.0347	0.941837	Ethiopia
Temperature	Neutrophil	0.4511	0.1484	0.852263	Ethiopia
Temperature	Lymphocyte	0.353	-0.1697	0.770324	Ethiopia
Temperature	Platelets	0.3007	-0.1857	0.750202	Ethiopia
Temperature	ALT_Results	0.5014	-0.1213	0.856471	Ethiopia
Temperature	Creatinine	0.8658	0.0306	0.941837	Ethiopia
Temperature	Albumin	0.5258	-0.1164	0.856471	Ethiopia
Temperature	Total_Bilirubin	0.7434	0.0623	0.922448	Ethiopia
Temperature	Aspirate_grade	0.7215	0.0645	0.922448	Ethiopia
Temperature	Spleen_size	0.3625	0.1637	0.777238	Ethiopia
Temperature	CX3CL1	0.2465	-0.2075	0.709439	Ethiopia
Temperature	CXCL12	0.5111	0.1186	0.856471	Ethiopia
Temperature	PTX3	0.173	0.243	0.664738	Ethiopia
Temperature	TGF.B1	0.3489	-0.1684	0.770324	Ethiopia
Temperature	sCD25	0.8821	0.0269	0.941837	Ethiopia
Temperature	sCD40L	0.7552	0.0564	0.922448	Ethiopia
Temperature	sRAGE	0.1945	-0.2317	0.686017	Ethiopia
Temperature	sST2	0.1409	0.2619	0.630547	Ethiopia
Temperature	sTNF.RI	0.1093	0.2839	0.623377	Ethiopia
Temperature	sTNF.RII	0.6871	-0.0728	0.910666	Ethiopia
Temperature	sTREM.1	0.3262	-0.1764	0.750202	Ethiopia
Pulse	Hemoglobin	0.1137	-0.2806	0.623377	Ethiopia
Pulse	WBCells	0.3938	0.1535	0.806877	Ethiopia
Pulse	Neutrophil	0.1899	0.2552	0.686017	Ethiopia
Pulse	Lymphocyte	0.6616	0.0805	0.910666	Ethiopia
Pulse	Platelets	0.5021	-0.1211	0.856471	Ethiopia
Pulse	ALT_Results	0.0235	-0.3935	0.349652	Ethiopia
Pulse	Creatinine	0.7983	-0.0463	0.937716	Ethiopia
Pulse	Albumin	0.3621	-0.1666	0.777238	Ethiopia
Pulse	Total_Bilirubin	0.2586	0.2129	0.717359	Ethiopia
Pulse	Aspirate_grade	0.7395	0.0601	0.922448	Ethiopia
Pulse	Spleen_size	0.3057	0.1839	0.750202	Ethiopia
Pulse	CX3CL1	0.0291	-0.3802	0.386165	Ethiopia
Pulse	CXCL12	0.2416	0.2096	0.709439	Ethiopia
Pulse	PTX3	0.2211	0.2189	0.700388	Ethiopia
Pulse	TGF.B1	0.1928	0.2325	0.686017	Ethiopia
Pulse	sCD25	0.1128	0.2813	0.623377	Ethiopia
Pulse	sCD40L	0.007	0.4603	0.201076	Ethiopia
Pulse	sRAGE	0.5354	-0.1119	0.856471	Ethiopia
Pulse	sST2	0.0925	0.2976	0.586682	Ethiopia
Pulse	sTNF.RI	0.008	0.454	0.201076	Ethiopia
Pulse	sTNF.RII	0.1003	0.291	0.612235	Ethiopia
Pulse	sTREM.1	0.8715	0.0293	0.941837	Ethiopia
Hemoglobin	WBCells	0.0462	0.3495	0.504093	Ethiopia
Hemoglobin	Neutrophil	0.3568	0.181	0.775172	Ethiopia
Hemoglobin	Lymphocyte	0.0097	0.4502	0.216486	Ethiopia
Hemoglobin	Platelets	0.4956	-0.1229	0.856471	Ethiopia
Hemoglobin	ALT_Results	0.0283	0.3819	0.386165	Ethiopia
Hemoglobin	Creatinine	0.4494	-0.1363	0.852263	Ethiopia
Hemoglobin	Albumin	0.0008	0.5624	0.0654667	Ethiopia
Hemoglobin	Total_Bilirubin	0.6784	0.0789	0.910666	Ethiopia
Hemoglobin	Aspirate_grade	0.4117	-0.1478	0.819653	Ethiopia
Hemoglobin	Spleen_size	0.8744	0.0286	0.941837	Ethiopia
Hemoglobin	CX3CL1	0.5212	-0.1158	0.856471	Ethiopia
Hemoglobin	CXCL12	0.892	0.0246	0.941837	Ethiopia
Hemoglobin	PTX3	0.3932	-0.1537	0.806877	Ethiopia
Hemoglobin	TGF.B1	0.2326	0.2136	0.705585	Ethiopia
Hemoglobin	sCD25	0.3014	-0.1855	0.750202	Ethiopia
Hemoglobin	sCD40L	0.1295	-0.2694	0.623377	Ethiopia
Hemoglobin	sRAGE	0.9816	-0.0042	0.997858	Ethiopia
Hemoglobin	sST2	0.3006	-0.1858	0.750202	Ethiopia
Hemoglobin	sTNF.RI	0.0043	-0.4844	0.150807	Ethiopia
Hemoglobin	sTNF.RII	0.849	0.0345	0.941837	Ethiopia
Hemoglobin	sTREM.1	0.0644	-0.3256	0.586682	Ethiopia
WBCells	Neutrophil	0	0.8128	0	Ethiopia
WBCells	Lymphocyte	0	0.6749	0	Ethiopia
WBCells	Platelets	0.5155	0.1173	0.856471	Ethiopia
WBCells	ALT_Results	0.2519	0.2052	0.709439	Ethiopia
WBCells	Creatinine	0.6881	0.0726	0.910666	Ethiopia
WBCells	Albumin	0.3772	0.1615	0.791475	Ethiopia
WBCells	Total_Bilirubin	0.679	0.0788	0.910666	Ethiopia
WBCells	Aspirate_grade	0.4667	0.1312	0.856471	Ethiopia
WBCells	Spleen_size	0.4871	-0.1253	0.856471	Ethiopia
WBCells	CX3CL1	0.7491	-0.0578	0.922448	Ethiopia
WBCells	CXCL12	0.3277	-0.1758	0.750202	Ethiopia
WBCells	PTX3	0.8906	0.0249	0.941837	Ethiopia
WBCells	TGF.B1	0.144	0.26	0.630547	Ethiopia
WBCells	sCD25	0.5816	0.0995	0.873289	Ethiopia
WBCells	sCD40L	0.6259	0.0881	0.901223	Ethiopia
WBCells	sRAGE	0.4243	-0.1439	0.832167	Ethiopia
WBCells	sST2	0.2542	0.2043	0.709439	Ethiopia
WBCells	sTNF.RI	0.5234	-0.1152	0.856471	Ethiopia
WBCells	sTNF.RII	0.9895	-0.0024	1	Ethiopia
WBCells	sTREM.1	0.7211	0.0646	0.922448	Ethiopia
Neutrophil	Lymphocyte	0.1194	0.3012	0.623377	Ethiopia
Neutrophil	Platelets	0.3833	-0.1714	0.797459	Ethiopia
Neutrophil	ALT_Results	0.8873	0.0281	0.941837	Ethiopia
Neutrophil	Creatinine	0.5412	0.1205	0.856471	Ethiopia
Neutrophil	Albumin	0.7366	-0.0665	0.922448	Ethiopia
Neutrophil	Total_Bilirubin	0.9987	-0.0003	1	Ethiopia
Neutrophil	Aspirate_grade	0.9544	0.0113	0.980356	Ethiopia
Neutrophil	Spleen_size	0.6639	-0.0859	0.910666	Ethiopia
Neutrophil	CX3CL1	0.5637	0.1139	0.859553	Ethiopia
Neutrophil	CXCL12	0.4132	-0.161	0.819653	Ethiopia
Neutrophil	PTX3	0.7895	0.0528	0.934198	Ethiopia
Neutrophil	TGF.B1	0.4312	0.1549	0.836835	Ethiopia
Neutrophil	sCD25	0.895	-0.0261	0.941837	Ethiopia
Neutrophil	sCD40L	0.924	0.0189	0.958072	Ethiopia
Neutrophil	sRAGE	0.1608	-0.2724	0.657154	Ethiopia
Neutrophil	sST2	0.2467	0.2264	0.709439	Ethiopia
Neutrophil	sTNF.RI	0.5186	0.1273	0.856471	Ethiopia
Neutrophil	sTNF.RII	0.6117	-0.1003	0.897058	Ethiopia
Neutrophil	sTREM.1	0.5082	0.1304	0.856471	Ethiopia
Lymphocyte	Platelets	0.2706	0.2007	0.726036	Ethiopia
Lymphocyte	ALT_Results	0.6643	0.0798	0.910666	Ethiopia
Lymphocyte	Creatinine	0.7304	-0.0634	0.922448	Ethiopia
Lymphocyte	Albumin	0.1361	0.2738	0.630547	Ethiopia
Lymphocyte	Total_Bilirubin	0.5575	0.1136	0.858096	Ethiopia
Lymphocyte	Aspirate_grade	0.8367	-0.0379	0.941837	Ethiopia
Lymphocyte	Spleen_size	0.5237	-0.117	0.856471	Ethiopia
Lymphocyte	CX3CL1	0.5495	-0.1098	0.856471	Ethiopia
Lymphocyte	CXCL12	0.2324	-0.2172	0.705585	Ethiopia
Lymphocyte	PTX3	0.543	-0.1116	0.856471	Ethiopia
Lymphocyte	TGF.B1	0.1464	0.2627	0.630547	Ethiopia
Lymphocyte	sCD25	0.4159	0.1489	0.820108	Ethiopia
Lymphocyte	sCD40L	0.737	-0.0618	0.922448	Ethiopia
Lymphocyte	sRAGE	0.4397	0.1415	0.843331	Ethiopia
Lymphocyte	sST2	0.2621	0.2043	0.718945	Ethiopia
Lymphocyte	sTNF.RI	0.1264	-0.2759	0.623377	Ethiopia
Lymphocyte	sTNF.RII	0.5099	0.1209	0.856471	Ethiopia
Lymphocyte	sTREM.1	0.8117	-0.0438	0.941837	Ethiopia
Platelets	ALT_Results	0.9492	0.0115	0.977059	Ethiopia
Platelets	Creatinine	0.9367	0.0144	0.967146	Ethiopia
Platelets	Albumin	0.972	0.0066	0.992208	Ethiopia
Platelets	Total_Bilirubin	0.8537	-0.0352	0.941837	Ethiopia
Platelets	Aspirate_grade	0.0838	0.3055	0.586682	Ethiopia
Platelets	Spleen_size	0.0145	-0.4216	0.277604	Ethiopia
Platelets	CX3CL1	0.759	0.0555	0.922448	Ethiopia
Platelets	CXCL12	0.9904	0.0023	1	Ethiopia
Platelets	PTX3	0.7486	0.0578	0.922448	Ethiopia
Platelets	TGF.B1	1	0	1	Ethiopia
Platelets	sCD25	0.6103	0.0921	0.897058	Ethiopia
Platelets	sCD40L	0.0754	0.3142	0.586682	Ethiopia
Platelets	sRAGE	0.4797	0.127	0.856471	Ethiopia
Platelets	sST2	0.2543	-0.2042	0.709439	Ethiopia
Platelets	sTNF.RI	0.3463	-0.1688	0.770324	Ethiopia
Platelets	sTNF.RII	0.2519	0.2052	0.709439	Ethiopia
Platelets	sTREM.1	0.3076	0.1832	0.750202	Ethiopia
ALT_Results	Creatinine	0.687	-0.0729	0.910666	Ethiopia
ALT_Results	Albumin	0.0086	0.4568	0.201076	Ethiopia
ALT_Results	Total_Bilirubin	0.764	0.0572	0.923951	Ethiopia
ALT_Results	Aspirate_grade	0.1107	-0.2828	0.623377	Ethiopia
ALT_Results	Spleen_size	0.0589	-0.3323	0.572833	Ethiopia
ALT_Results	CX3CL1	0.5509	0.1077	0.856471	Ethiopia
ALT_Results	CXCL12	0.7268	0.0632	0.922448	Ethiopia
ALT_Results	PTX3	0.5497	-0.108	0.856471	Ethiopia
ALT_Results	TGF.B1	0.1759	0.2414	0.664738	Ethiopia
ALT_Results	sCD25	0.2701	-0.1977	0.726036	Ethiopia
ALT_Results	sCD40L	0.2169	-0.2208	0.700388	Ethiopia
ALT_Results	sRAGE	0.5547	0.1066	0.856471	Ethiopia
ALT_Results	sST2	0.3008	-0.1857	0.750202	Ethiopia
ALT_Results	sTNF.RI	0.0055	-0.472	0.180033	Ethiopia
ALT_Results	sTNF.RII	0.0917	-0.2984	0.586682	Ethiopia
ALT_Results	sTREM.1	0.7338	0.0615	0.922448	Ethiopia
Creatinine	Albumin	0.0979	-0.2977	0.608467	Ethiopia
Creatinine	Total_Bilirubin	0.2643	-0.2105	0.720495	Ethiopia
Creatinine	Aspirate_grade	0.379	0.1583	0.791868	Ethiopia
Creatinine	Spleen_size	0.0084	-0.451	0.201076	Ethiopia
Creatinine	CX3CL1	0.5139	-0.1178	0.856471	Ethiopia
Creatinine	CXCL12	0.9757	-0.0055	0.993918	Ethiopia
Creatinine	PTX3	0.5601	0.1052	0.859403	Ethiopia
Creatinine	TGF.B1	0.4706	-0.1301	0.856471	Ethiopia
Creatinine	sCD25	0.8938	0.0242	0.941837	Ethiopia
Creatinine	sCD40L	0.2368	0.2117	0.706742	Ethiopia
Creatinine	sRAGE	0.0449	-0.3514	0.501043	Ethiopia
Creatinine	sST2	0.0929	0.2973	0.586682	Ethiopia
Creatinine	sTNF.RI	0.1979	0.23	0.686017	Ethiopia
Creatinine	sTNF.RII	0.8298	0.0389	0.941837	Ethiopia
Creatinine	sTREM.1	0.493	-0.1236	0.856471	Ethiopia
Albumin	Total_Bilirubin	0.0548	0.3542	0.565673	Ethiopia
Albumin	Aspirate_grade	0.0272	-0.3903	0.386165	Ethiopia
Albumin	Spleen_size	0.6834	-0.075	0.910666	Ethiopia
Albumin	CX3CL1	0.2184	-0.2237	0.700388	Ethiopia
Albumin	CXCL12	0.6138	0.0924	0.897058	Ethiopia
Albumin	PTX3	0.3752	-0.1617	0.790658	Ethiopia
Albumin	TGF.B1	0.7915	0.0486	0.934198	Ethiopia
Albumin	sCD25	0.0784	-0.3157	0.586682	Ethiopia
Albumin	sCD40L	0.0166	-0.423	0.287828	Ethiopia
Albumin	sRAGE	0.123	0.2782	0.623377	Ethiopia
Albumin	sST2	0.4256	-0.1459	0.832167	Ethiopia
Albumin	sTNF.RI	0.0031	-0.5114	0.150807	Ethiopia
Albumin	sTNF.RII	0.8789	-0.028	0.941837	Ethiopia
Albumin	sTREM.1	0.0164	-0.4211	0.287828	Ethiopia
Total_Bilirubin	Aspirate_grade	0.0442	-0.3699	0.501043	Ethiopia
Total_Bilirubin	Spleen_size	0.3745	0.1681	0.790658	Ethiopia
Total_Bilirubin	CX3CL1	0.2352	-0.2235	0.706742	Ethiopia
Total_Bilirubin	CXCL12	0.4687	0.1375	0.856471	Ethiopia
Total_Bilirubin	PTX3	0.0203	0.4216	0.321526	Ethiopia
Total_Bilirubin	TGF.B1	0.1205	0.2897	0.623377	Ethiopia
Total_Bilirubin	sCD25	0.1228	-0.288	0.623377	Ethiopia
Total_Bilirubin	sCD40L	0.5655	0.1092	0.859553	Ethiopia
Total_Bilirubin	sRAGE	0.2204	0.2305	0.700388	Ethiopia
Total_Bilirubin	sST2	0.7783	-0.0536	0.934198	Ethiopia
Total_Bilirubin	sTNF.RI	0.8886	-0.0267	0.941837	Ethiopia
Total_Bilirubin	sTNF.RII	0.5137	-0.124	0.856471	Ethiopia
Total_Bilirubin	sTREM.1	0.0837	-0.321	0.586682	Ethiopia
Aspirate_grade	Spleen_size	0.8805	0.0272	0.941837	Ethiopia
Aspirate_grade	CX3CL1	0.3598	0.1647	0.777238	Ethiopia
Aspirate_grade	CXCL12	0.2415	-0.2097	0.709439	Ethiopia
Aspirate_grade	PTX3	0.7072	-0.0679	0.922448	Ethiopia
Aspirate_grade	TGF.B1	0.543	-0.1098	0.856471	Ethiopia
Aspirate_grade	sCD25	0.0425	0.3552	0.496845	Ethiopia
Aspirate_grade	sCD40L	0.1797	0.2394	0.672633	Ethiopia
Aspirate_grade	sRAGE	0.1121	-0.2818	0.623377	Ethiopia
Aspirate_grade	sST2	0.438	0.1397	0.843331	Ethiopia
Aspirate_grade	sTNF.RI	0.2967	0.1872	0.750202	Ethiopia
Aspirate_grade	sTNF.RII	0.0305	0.3772	0.394092	Ethiopia
Aspirate_grade	sTREM.1	0.0595	0.3314	0.572833	Ethiopia
Spleen_size	CX3CL1	0.9985	0.0003	1	Ethiopia
Spleen_size	CXCL12	0.4564	-0.1342	0.856471	Ethiopia
Spleen_size	PTX3	0.7562	0.0562	0.922448	Ethiopia
Spleen_size	TGF.B1	0.2964	-0.1874	0.750202	Ethiopia
Spleen_size	sCD25	0.6317	-0.0866	0.906417	Ethiopia
Spleen_size	sCD40L	0.1283	-0.2702	0.623377	Ethiopia
Spleen_size	sRAGE	0.9376	-0.0142	0.967146	Ethiopia
Spleen_size	sST2	0.4051	-0.1499	0.819653	Ethiopia
Spleen_size	sTNF.RI	0.4961	0.1228	0.856471	Ethiopia
Spleen_size	sTNF.RII	0.8649	-0.0308	0.941837	Ethiopia
Spleen_size	sTREM.1	0.5082	-0.1194	0.856471	Ethiopia
CX3CL1	CXCL12	0.0036	-0.4925	0.150807	Ethiopia
CX3CL1	PTX3	0.0591	-0.332	0.572833	Ethiopia
CX3CL1	TGF.B1	0.1439	-0.26	0.630547	Ethiopia
CX3CL1	sCD25	0.8206	-0.041	0.941837	Ethiopia
CX3CL1	sCD40L	0.1822	-0.238	0.672633	Ethiopia
CX3CL1	sRAGE	0.5953	0.096	0.883058	Ethiopia
CX3CL1	sST2	0.4093	-0.1486	0.819653	Ethiopia
CX3CL1	sTNF.RI	0.3156	-0.1802	0.750202	Ethiopia
CX3CL1	sTNF.RII	0.2375	-0.2114	0.706742	Ethiopia
CX3CL1	sTREM.1	0.0059	0.4688	0.181056	Ethiopia
CXCL12	PTX3	0.0003	0.5939	0.036825	Ethiopia
CXCL12	TGF.B1	0.6813	0.0743	0.910666	Ethiopia
CXCL12	sCD25	0.311	-0.1819	0.750202	Ethiopia
CXCL12	sCD40L	0.0147	0.4238	0.277604	Ethiopia
CXCL12	sRAGE	0.5941	0.0959	0.883058	Ethiopia
CXCL12	sST2	0.8375	-0.0371	0.941837	Ethiopia
CXCL12	sTNF.RI	0.1149	0.2797	0.623377	Ethiopia
CXCL12	sTNF.RII	0.8285	0.0392	0.941837	Ethiopia
CXCL12	sTREM.1	0.5195	-0.1162	0.856471	Ethiopia
PTX3	TGF.B1	0.5371	0.1114	0.856471	Ethiopia
PTX3	sCD25	0.7522	-0.0571	0.922448	Ethiopia
PTX3	sCD40L	0.0849	0.3048	0.586682	Ethiopia
PTX3	sRAGE	0.8958	-0.0237	0.941837	Ethiopia
PTX3	sST2	0.7582	0.0557	0.922448	Ethiopia
PTX3	sTNF.RI	0.0038	0.495	0.150807	Ethiopia
PTX3	sTNF.RII	0.644	-0.0835	0.907154	Ethiopia
PTX3	sTREM.1	0.4095	-0.1485	0.819653	Ethiopia
TGF.B1	sCD25	0.3355	0.173	0.755644	Ethiopia
TGF.B1	sCD40L	0.301	0.1857	0.750202	Ethiopia
TGF.B1	sRAGE	0.9183	0.0186	0.955265	Ethiopia
TGF.B1	sST2	0.8629	-0.0312	0.941837	Ethiopia
TGF.B1	sTNF.RI	0.7582	-0.0557	0.922448	Ethiopia
TGF.B1	sTNF.RII	0.6753	0.0757	0.910666	Ethiopia
TGF.B1	sTREM.1	0.7543	0.0566	0.922448	Ethiopia
sCD25	sCD40L	0.4975	0.1224	0.856471	Ethiopia
sCD25	sRAGE	0.5142	0.1177	0.856471	Ethiopia
sCD25	sST2	0.3355	0.173	0.755644	Ethiopia
sCD25	sTNF.RI	0.3224	0.1777	0.750202	Ethiopia
sCD25	sTNF.RII	0.0034	0.4953	0.150807	Ethiopia
sCD25	sTREM.1	0.0015	0.5299	0.105214	Ethiopia
sCD40L	sRAGE	0.2862	-0.1908	0.750202	Ethiopia
sCD40L	sST2	0.0932	0.297	0.586682	Ethiopia
sCD40L	sTNF.RI	0.0314	0.3767	0.395318	Ethiopia
sCD40L	sTNF.RII	0.2543	0.2042	0.709439	Ethiopia
sCD40L	sTREM.1	0.5207	0.1159	0.856471	Ethiopia
sRAGE	sST2	0.176	-0.2413	0.664738	Ethiopia
sRAGE	sTNF.RI	0.1217	-0.2747	0.623377	Ethiopia
sRAGE	sTNF.RII	0.9985	-0.0003	1	Ethiopia
sRAGE	sTREM.1	0.5482	0.1084	0.856471	Ethiopia
sST2	sTNF.RI	0.0932	0.297	0.586682	Ethiopia
sST2	sTNF.RII	0.6753	0.0757	0.910666	Ethiopia
sST2	sTREM.1	0.7543	0.0566	0.922448	Ethiopia
sTNF.RI	sTNF.RII	0.3877	0.1554	0.80321	Ethiopia
sTNF.RI	sTREM.1	0.3131	0.1811	0.750202	Ethiopia
sTNF.RII	sTREM.1	0.1756	0.2416	0.664738	Ethiopia

## Sheet: Kenya_V1
P1	P2	Pvalue	Cor	P_adjust	country
Age	Height	0	0.8593	0	Kenya
Age	Weight	0	0.9223	0	Kenya
Age	Hepatomegaly	0.5407	0.1142	0.889567	Kenya
Age	Splenomegaly	0.2165	0.2284	0.702817	Kenya
Age	Auxiliar_Lymphnodes	NA	NA	NA	Kenya
Age	SSystolicBP	0.1578	0.26	0.619581	Kenya
Age	SDiastolicBP	0.2012	0.236	0.702817	Kenya
Age	Temperature	0.0503	-0.3545	0.360123	Kenya
Age	Pulse	0.6709	-0.0795	0.940635	Kenya
Age	Hemoglobin	0.8064	-0.0459	0.968106	Kenya
Age	WBCells	0.2437	0.2158	0.73799	Kenya
Age	Neutrophil	0.3194	0.1849	0.807785	Kenya
Age	Lymphocyte	0.5822	-0.1028	0.908546	Kenya
Age	Platelets	0.9742	-0.0061	0.991035	Kenya
Age	ALT_Results	0.2323	0.221	0.73225	Kenya
Age	Creatinine	0.037	0.3761	0.342447	Kenya
Age	Albumin	0.826	-0.0412	0.968106	Kenya
Age	Total_Bilirubin	0.03	0.3902	0.318293	Kenya
Age	Aspirate_grade	0.0023	-0.5269	0.083375	Kenya
Age	Spleen_size	0.437	-0.1501	0.849196	Kenya
Age	CX3CL1	0.3507	-0.1735	0.836837	Kenya
Age	CXCL12	0.9283	0.0169	0.981495	Kenya
Age	PTX3	0.5501	-0.1116	0.889567	Kenya
Age	TGF.B1	NA	NA	NA	Kenya
Age	sCD25	0.5983	0.0984	0.911242	Kenya
Age	sCD40L	0.5899	0.1007	0.909952	Kenya
Age	sRAGE	0.7782	0.0527	0.968106	Kenya
Age	sST2	0.1311	0.2772	0.576045	Kenya
Age	sTNF.RI	0.4926	-0.128	0.883982	Kenya
Age	sTNF.RII	0.8454	-0.0365	0.972881	Kenya
Age	sTREM.1	0.2137	-0.2298	0.702817	Kenya
Height	Weight	0	0.9636	0	Kenya
Height	Hepatomegaly	0.4419	0.1433	0.849196	Kenya
Height	Splenomegaly	0.5104	0.1228	0.883982	Kenya
Height	Auxiliar_Lymphnodes	NA	NA	NA	Kenya
Height	SSystolicBP	0.038	0.3744	0.344375	Kenya
Height	SDiastolicBP	0.0465	0.3603	0.360123	Kenya
Height	Temperature	0.0138	-0.4376	0.222333	Kenya
Height	Pulse	0.449	-0.1411	0.849196	Kenya
Height	Hemoglobin	0.8738	0.0298	0.975579	Kenya
Height	WBCells	0.0192	0.4184	0.253091	Kenya
Height	Neutrophil	0.0425	0.3666	0.360123	Kenya
Height	Lymphocyte	0.4332	-0.146	0.849196	Kenya
Height	Platelets	0.5471	-0.1124	0.889567	Kenya
Height	ALT_Results	0.4281	0.1476	0.849196	Kenya
Height	Creatinine	0.0042	0.5	0.107471	Kenya
Height	Albumin	0.9728	-0.0064	0.991035	Kenya
Height	Total_Bilirubin	0.0949	0.3053	0.519471	Kenya
Height	Aspirate_grade	0.0023	-0.528	0.083375	Kenya
Height	Spleen_size	0.6054	-0.1001	0.911242	Kenya
Height	CX3CL1	0.5121	-0.1223	0.883982	Kenya
Height	CXCL12	0.7651	0.0559	0.968106	Kenya
Height	PTX3	0.3434	-0.1761	0.836837	Kenya
Height	TGF.B1	NA	NA	NA	Kenya
Height	sCD25	0.8603	-0.033	0.975579	Kenya
Height	sCD40L	0.4555	0.1391	0.854062	Kenya
Height	sRAGE	0.5277	0.1179	0.884445	Kenya
Height	sST2	0.4428	0.143	0.849196	Kenya
Height	sTNF.RI	0.2544	-0.2111	0.74773	Kenya
Height	sTNF.RII	0.7838	-0.0513	0.968106	Kenya
Height	sTREM.1	0.6246	-0.0915	0.924081	Kenya
Weight	Hepatomegaly	0.6226	0.092	0.924081	Kenya
Weight	Splenomegaly	0.4103	0.1533	0.846498	Kenya
Weight	Auxiliar_Lymphnodes	NA	NA	NA	Kenya
Weight	SSystolicBP	0.0448	0.363	0.360123	Kenya
Weight	SDiastolicBP	0.0587	0.3432	0.398977	Kenya
Weight	Temperature	0.0399	-0.3711	0.35409	Kenya
Weight	Pulse	0.5582	-0.1093	0.899322	Kenya
Weight	Hemoglobin	0.8346	-0.0391	0.968106	Kenya
Weight	WBCells	0.0354	0.3791	0.3422	Kenya
Weight	Neutrophil	0.0785	0.3208	0.494891	Kenya
Weight	Lymphocyte	0.5315	-0.1168	0.884445	Kenya
Weight	Platelets	0.5689	-0.1064	0.905245	Kenya
Weight	ALT_Results	0.3388	0.1777	0.836837	Kenya
Weight	Creatinine	0.0099	0.4562	0.205071	Kenya
Weight	Albumin	0.9832	-0.004	0.991035	Kenya
Weight	Total_Bilirubin	0.0349	0.3802	0.3422	Kenya
Weight	Aspirate_grade	0.002	-0.5339	0.083375	Kenya
Weight	Spleen_size	0.7057	-0.0733	0.95646	Kenya
Weight	CX3CL1	0.3767	-0.1644	0.836837	Kenya
Weight	CXCL12	0.7474	0.0603	0.968106	Kenya
Weight	PTX3	0.4489	-0.1411	0.849196	Kenya
Weight	TGF.B1	NA	NA	NA	Kenya
Weight	sCD25	0.9133	0.0204	0.978162	Kenya
Weight	sCD40L	0.4967	0.1268	0.883982	Kenya
Weight	sRAGE	0.5305	0.1171	0.884445	Kenya
Weight	sST2	0.313	0.1873	0.805651	Kenya
Weight	sTNF.RI	0.4555	-0.1391	0.854062	Kenya
Weight	sTNF.RII	0.988	-0.0028	0.992564	Kenya
Weight	sTREM.1	0.3875	-0.1608	0.836837	Kenya
Hepatomegaly	Splenomegaly	0.8587	0.0333	0.975579	Kenya
Hepatomegaly	Auxiliar_Lymphnodes	NA	NA	NA	Kenya
Hepatomegaly	SSystolicBP	0.8698	-0.0307	0.975579	Kenya
Hepatomegaly	SDiastolicBP	0.7834	0.0514	0.968106	Kenya
Hepatomegaly	Temperature	0.1302	-0.2778	0.576045	Kenya
Hepatomegaly	Pulse	0.7432	0.0613	0.96794	Kenya
Hepatomegaly	Hemoglobin	0.9131	-0.0204	0.978162	Kenya
Hepatomegaly	WBCells	0.3498	0.1738	0.836837	Kenya
Hepatomegaly	Neutrophil	0.3799	0.1634	0.836837	Kenya
Hepatomegaly	Lymphocyte	0.9132	-0.0204	0.978162	Kenya
Hepatomegaly	Platelets	0.5848	0.1021	0.908546	Kenya
Hepatomegaly	ALT_Results	0.0931	0.3069	0.519471	Kenya
Hepatomegaly	Creatinine	0.4432	0.1429	0.849196	Kenya
Hepatomegaly	Albumin	0.6613	0.0819	0.934968	Kenya
Hepatomegaly	Total_Bilirubin	0.38	-0.1633	0.836837	Kenya
Hepatomegaly	Aspirate_grade	0.2744	-0.2026	0.751538	Kenya
Hepatomegaly	Spleen_size	0.7228	0.0688	0.958591	Kenya
Hepatomegaly	CX3CL1	0.7498	-0.0597	0.968106	Kenya
Hepatomegaly	CXCL12	0.6617	0.0818	0.934968	Kenya
Hepatomegaly	PTX3	0.4432	-0.1429	0.849196	Kenya
Hepatomegaly	TGF.B1	NA	NA	NA	Kenya
Hepatomegaly	sCD25	0.4432	0.1429	0.849196	Kenya
Hepatomegaly	sCD40L	0.5848	0.1021	0.908546	Kenya
Hepatomegaly	sRAGE	0.9132	-0.0204	0.978162	Kenya
Hepatomegaly	sST2	0.5841	-0.1023	0.908546	Kenya
Hepatomegaly	sTNF.RI	0.2246	-0.2245	0.723711	Kenya
Hepatomegaly	sTNF.RII	0.1841	0.2449	0.696378	Kenya
Hepatomegaly	sTREM.1	0.2583	0.2094	0.750029	Kenya
Splenomegaly	Auxiliar_Lymphnodes	NA	NA	NA	Kenya
Splenomegaly	SSystolicBP	0.2946	0.1944	0.786202	Kenya
Splenomegaly	SDiastolicBP	0.2	-0.2366	0.702817	Kenya
Splenomegaly	Temperature	1	0	1	Kenya
Splenomegaly	Pulse	0.7432	-0.0613	0.96794	Kenya
Splenomegaly	Hemoglobin	0.662	-0.0817	0.934968	Kenya
Splenomegaly	WBCells	0.1054	0.2964	0.521011	Kenya
Splenomegaly	Neutrophil	0.2705	0.2042	0.750029	Kenya
Splenomegaly	Lymphocyte	0.5115	0.1225	0.883982	Kenya
Splenomegaly	Platelets	0.5115	0.1225	0.883982	Kenya
Splenomegaly	ALT_Results	0.913	0.0205	0.978162	Kenya
Splenomegaly	Creatinine	0.2707	-0.2041	0.750029	Kenya
Splenomegaly	Albumin	0.1178	-0.2868	0.553806	Kenya
Splenomegaly	Total_Bilirubin	0.0939	0.3062	0.519471	Kenya
Splenomegaly	Aspirate_grade	0.5681	-0.1066	0.905245	Kenya
Splenomegaly	Spleen_size	0.7228	-0.0688	0.958591	Kenya
Splenomegaly	CX3CL1	0.0029	-0.5171	0.0901071	Kenya
Splenomegaly	CXCL12	0.1184	0.2864	0.553806	Kenya
Splenomegaly	PTX3	0.0939	0.3062	0.519471	Kenya
Splenomegaly	TGF.B1	NA	NA	NA	Kenya
Splenomegaly	sCD25	0.8274	0.0408	0.968106	Kenya
Splenomegaly	sCD40L	0.1491	0.2654	0.606154	Kenya
Splenomegaly	sRAGE	0.2707	-0.2041	0.750029	Kenya
Splenomegaly	sST2	0.913	0.0205	0.978162	Kenya
Splenomegaly	sTNF.RI	0.0939	0.3062	0.519471	Kenya
Splenomegaly	sTNF.RII	0.8274	-0.0408	0.968106	Kenya
Splenomegaly	sTREM.1	0.0738	-0.3257	0.486409	Kenya
Auxiliar_Lymphnodes	SSystolicBP	NA	NA	NA	Kenya
Auxiliar_Lymphnodes	SDiastolicBP	NA	NA	NA	Kenya
Auxiliar_Lymphnodes	Temperature	NA	NA	NA	Kenya
Auxiliar_Lymphnodes	Pulse	NA	NA	NA	Kenya
Auxiliar_Lymphnodes	Hemoglobin	NA	NA	NA	Kenya
Auxiliar_Lymphnodes	WBCells	NA	NA	NA	Kenya
Auxiliar_Lymphnodes	Neutrophil	NA	NA	NA	Kenya
Auxiliar_Lymphnodes	Lymphocyte	NA	NA	NA	Kenya
Auxiliar_Lymphnodes	Platelets	NA	NA	NA	Kenya
Auxiliar_Lymphnodes	ALT_Results	NA	NA	NA	Kenya
Auxiliar_Lymphnodes	Creatinine	NA	NA	NA	Kenya
Auxiliar_Lymphnodes	Albumin	NA	NA	NA	Kenya
Auxiliar_Lymphnodes	Total_Bilirubin	NA	NA	NA	Kenya
Auxiliar_Lymphnodes	Aspirate_grade	NA	NA	NA	Kenya
Auxiliar_Lymphnodes	Spleen_size	NA	NA	NA	Kenya
Auxiliar_Lymphnodes	CX3CL1	NA	NA	NA	Kenya
Auxiliar_Lymphnodes	CXCL12	NA	NA	NA	Kenya
Auxiliar_Lymphnodes	PTX3	NA	NA	NA	Kenya
Auxiliar_Lymphnodes	TGF.B1	NA	NA	NA	Kenya
Auxiliar_Lymphnodes	sCD25	NA	NA	NA	Kenya
Auxiliar_Lymphnodes	sCD40L	NA	NA	NA	Kenya
Auxiliar_Lymphnodes	sRAGE	NA	NA	NA	Kenya
Auxiliar_Lymphnodes	sST2	NA	NA	NA	Kenya
Auxiliar_Lymphnodes	sTNF.RI	NA	NA	NA	Kenya
Auxiliar_Lymphnodes	sTNF.RII	NA	NA	NA	Kenya
Auxiliar_Lymphnodes	sTREM.1	NA	NA	NA	Kenya
SSystolicBP	SDiastolicBP	0.0001	0.6311	0.0087	Kenya
SSystolicBP	Temperature	0.1432	-0.2691	0.603144	Kenya
SSystolicBP	Pulse	0.7505	-0.0595	0.968106	Kenya
SSystolicBP	Hemoglobin	0.6288	0.0903	0.924081	Kenya
SSystolicBP	WBCells	0.0037	0.5055	0.1073	Kenya
SSystolicBP	Neutrophil	0.0012	0.5554	0.0745714	Kenya
SSystolicBP	Lymphocyte	0.0752	-0.3242	0.488239	Kenya
SSystolicBP	Platelets	0.9436	-0.0132	0.991035	Kenya
SSystolicBP	ALT_Results	0.5683	-0.1066	0.905245	Kenya
SSystolicBP	Creatinine	0.3086	0.189	0.803838	Kenya
SSystolicBP	Albumin	0.7957	-0.0485	0.968106	Kenya
SSystolicBP	Total_Bilirubin	0.5465	-0.1126	0.889567	Kenya
SSystolicBP	Aspirate_grade	0.2088	-0.2322	0.702817	Kenya
SSystolicBP	Spleen_size	0.7858	0.0528	0.968106	Kenya
SSystolicBP	CX3CL1	0.7339	-0.0636	0.962503	Kenya
SSystolicBP	CXCL12	0.0479	0.3581	0.360123	Kenya
SSystolicBP	PTX3	0.0495	-0.3557	0.360123	Kenya
SSystolicBP	TGF.B1	NA	NA	NA	Kenya
SSystolicBP	sCD25	0.5271	-0.118	0.884445	Kenya
SSystolicBP	sCD40L	0.1016	0.2995	0.519471	Kenya
SSystolicBP	sRAGE	0.4921	0.1281	0.883982	Kenya
SSystolicBP	sST2	0.2443	0.2155	0.73799	Kenya
SSystolicBP	sTNF.RI	0.6227	0.092	0.924081	Kenya
SSystolicBP	sTNF.RII	0.8173	-0.0433	0.968106	Kenya
SSystolicBP	sTREM.1	0.7734	-0.0539	0.968106	Kenya
SDiastolicBP	Temperature	0.028	-0.3948	0.312308	Kenya
SDiastolicBP	Pulse	0.23	-0.222	0.730292	Kenya
SDiastolicBP	Hemoglobin	0.4996	0.1259	0.883982	Kenya
SDiastolicBP	WBCells	0.0225	0.4085	0.271875	Kenya
SDiastolicBP	Neutrophil	0.0201	0.4155	0.257162	Kenya
SDiastolicBP	Lymphocyte	0.1704	-0.2526	0.655965	Kenya
SDiastolicBP	Platelets	0.84	-0.0378	0.969231	Kenya
SDiastolicBP	ALT_Results	0.2355	-0.2195	0.73613	Kenya
SDiastolicBP	Creatinine	0.1338	0.2754	0.58203	Kenya
SDiastolicBP	Albumin	0.7603	0.0571	0.968106	Kenya
SDiastolicBP	Total_Bilirubin	0.2842	-0.1986	0.766889	Kenya
SDiastolicBP	Aspirate_grade	0.9778	0.0052	0.991035	Kenya
SDiastolicBP	Spleen_size	0.1934	0.2486	0.702817	Kenya
SDiastolicBP	CX3CL1	0.5327	0.1164	0.884445	Kenya
SDiastolicBP	CXCL12	0.3752	0.165	0.836837	Kenya
SDiastolicBP	PTX3	0.0087	-0.4634	0.189225	Kenya
SDiastolicBP	TGF.B1	NA	NA	NA	Kenya
SDiastolicBP	sCD25	0.5001	-0.1258	0.883982	Kenya
SDiastolicBP	sCD40L	0.3943	0.1585	0.842839	Kenya
SDiastolicBP	sRAGE	0.3329	0.1799	0.836837	Kenya
SDiastolicBP	sST2	0.3971	0.1576	0.842839	Kenya
SDiastolicBP	sTNF.RI	0.682	-0.0766	0.94319	Kenya
SDiastolicBP	sTNF.RII	0.8214	-0.0423	0.968106	Kenya
SDiastolicBP	sTREM.1	0.9842	0.0037	0.991035	Kenya
Temperature	Pulse	0.204	0.2346	0.702817	Kenya
Temperature	Hemoglobin	0.9152	-0.0199	0.978162	Kenya
Temperature	WBCells	0.1942	-0.2396	0.702817	Kenya
Temperature	Neutrophil	0.0495	-0.3558	0.360123	Kenya
Temperature	Lymphocyte	0.144	0.2686	0.603144	Kenya
Temperature	Platelets	0.694	0.0736	0.94934	Kenya
Temperature	ALT_Results	0.7872	-0.0505	0.968106	Kenya
Temperature	Creatinine	0.3642	-0.1687	0.836837	Kenya
Temperature	Albumin	0.8152	-0.0438	0.968106	Kenya
Temperature	Total_Bilirubin	0.6605	0.0821	0.934968	Kenya
Temperature	Aspirate_grade	0.017	0.4256	0.238548	Kenya
Temperature	Spleen_size	0.9378	-0.0151	0.987755	Kenya
Temperature	CX3CL1	0.6495	0.085	0.934968	Kenya
Temperature	CXCL12	0.8876	-0.0265	0.978162	Kenya
Temperature	PTX3	0.0015	0.5462	0.0815625	Kenya
Temperature	TGF.B1	NA	NA	NA	Kenya
Temperature	sCD25	0.317	0.1858	0.806404	Kenya
Temperature	sCD40L	0.7346	0.0634	0.962503	Kenya
Temperature	sRAGE	0.981	0.0045	0.991035	Kenya
Temperature	sST2	0.4481	0.1414	0.849196	Kenya
Temperature	sTNF.RI	0.0278	0.3952	0.312308	Kenya
Temperature	sTNF.RII	0.3538	0.1724	0.836837	Kenya
Temperature	sTREM.1	0.8368	-0.0386	0.968106	Kenya
Pulse	Hemoglobin	0.8346	-0.0391	0.968106	Kenya
Pulse	WBCells	0.8131	0.0443	0.968106	Kenya
Pulse	Neutrophil	0.4994	0.126	0.883982	Kenya
Pulse	Lymphocyte	0.5311	-0.1169	0.884445	Kenya
Pulse	Platelets	0.2119	-0.2306	0.702817	Kenya
Pulse	ALT_Results	0.5143	0.1217	0.884271	Kenya
Pulse	Creatinine	0.4334	0.1459	0.849196	Kenya
Pulse	Albumin	0.5252	0.1186	0.884445	Kenya
Pulse	Total_Bilirubin	0.2048	0.2342	0.702817	Kenya
Pulse	Aspirate_grade	0.5181	0.1206	0.884445	Kenya
Pulse	Spleen_size	0.8083	-0.0471	0.968106	Kenya
Pulse	CX3CL1	0.354	0.1723	0.836837	Kenya
Pulse	CXCL12	0.5022	0.1252	0.883982	Kenya
Pulse	PTX3	0.0999	0.301	0.519471	Kenya
Pulse	TGF.B1	NA	NA	NA	Kenya
Pulse	sCD25	0.2856	0.198	0.766889	Kenya
Pulse	sCD40L	0.3831	0.1623	0.836837	Kenya
Pulse	sRAGE	0.6913	0.0743	0.948629	Kenya
Pulse	sST2	0.1491	0.2654	0.606154	Kenya
Pulse	sTNF.RI	0.9837	0.0038	0.991035	Kenya
Pulse	sTNF.RII	0.8268	-0.041	0.968106	Kenya
Pulse	sTREM.1	0.8514	-0.0351	0.974629	Kenya
Hemoglobin	WBCells	0.9085	0.0215	0.978162	Kenya
Hemoglobin	Neutrophil	0.5261	-0.1183	0.884445	Kenya
Hemoglobin	Lymphocyte	0.4071	0.1543	0.846498	Kenya
Hemoglobin	Platelets	0.8356	0.0389	0.968106	Kenya
Hemoglobin	ALT_Results	0.8717	0.0302	0.975579	Kenya
Hemoglobin	Creatinine	0.8335	-0.0394	0.968106	Kenya
Hemoglobin	Albumin	0.3166	0.1859	0.806404	Kenya
Hemoglobin	Total_Bilirubin	0.9296	0.0166	0.981495	Kenya
Hemoglobin	Aspirate_grade	0.1899	-0.2418	0.702817	Kenya
Hemoglobin	Spleen_size	0.414	-0.1577	0.849196	Kenya
Hemoglobin	CX3CL1	0.923	0.0181	0.980129	Kenya
Hemoglobin	CXCL12	0.372	0.166	0.836837	Kenya
Hemoglobin	PTX3	0.9708	-0.0069	0.991035	Kenya
Hemoglobin	TGF.B1	NA	NA	NA	Kenya
Hemoglobin	sCD25	0.2973	-0.1934	0.78857	Kenya
Hemoglobin	sCD40L	0.2821	0.1994	0.766889	Kenya
Hemoglobin	sRAGE	0.9682	0.0075	0.991035	Kenya
Hemoglobin	sST2	0.4229	0.1493	0.849196	Kenya
Hemoglobin	sTNF.RI	0.8025	-0.0468	0.968106	Kenya
Hemoglobin	sTNF.RII	0.0241	-0.4043	0.283338	Kenya
Hemoglobin	sTREM.1	0.8688	-0.0309	0.975579	Kenya
WBCells	Neutrophil	0	0.8555	0	Kenya
WBCells	Lymphocyte	0.8842	-0.0273	0.978162	Kenya
WBCells	Platelets	0.5084	-0.1234	0.883982	Kenya
WBCells	ALT_Results	0.9664	-0.0079	0.991035	Kenya
WBCells	Creatinine	0.1203	0.2849	0.556707	Kenya
WBCells	Albumin	0.8634	0.0322	0.975579	Kenya
WBCells	Total_Bilirubin	0.8179	0.0431	0.968106	Kenya
WBCells	Aspirate_grade	0.0995	-0.3013	0.519471	Kenya
WBCells	Spleen_size	0.4056	-0.1605	0.846498	Kenya
WBCells	CX3CL1	0.0439	-0.3644	0.360123	Kenya
WBCells	CXCL12	0.078	0.3213	0.494891	Kenya
WBCells	PTX3	0.7	-0.0721	0.954545	Kenya
WBCells	TGF.B1	NA	NA	NA	Kenya
WBCells	sCD25	0.708	0.0701	0.95646	Kenya
WBCells	sCD40L	0.0532	0.3505	0.373258	Kenya
WBCells	sRAGE	0.7104	0.0695	0.956731	Kenya
WBCells	sST2	0.7588	-0.0575	0.968106	Kenya
WBCells	sTNF.RI	0.9562	-0.0103	0.991035	Kenya
WBCells	sTNF.RII	0.9733	0.0063	0.991035	Kenya
WBCells	sTREM.1	0.507	-0.1238	0.883982	Kenya
Neutrophil	Lymphocyte	0.0115	-0.448	0.20532	Kenya
Neutrophil	Platelets	0.1795	-0.2475	0.684934	Kenya
Neutrophil	ALT_Results	0.7316	0.0642	0.962503	Kenya
Neutrophil	Creatinine	0.037	0.3762	0.342447	Kenya
Neutrophil	Albumin	0.8972	0.0242	0.978162	Kenya
Neutrophil	Total_Bilirubin	0.9519	0.0113	0.991035	Kenya
Neutrophil	Aspirate_grade	0.2062	-0.2335	0.702817	Kenya
Neutrophil	Spleen_size	0.3027	-0.1982	0.798027	Kenya
Neutrophil	CX3CL1	0.1581	-0.2598	0.619581	Kenya
Neutrophil	CXCL12	0.1546	0.2619	0.616982	Kenya
Neutrophil	PTX3	0.7686	-0.0551	0.968106	Kenya
Neutrophil	TGF.B1	NA	NA	NA	Kenya
Neutrophil	sCD25	0.652	0.0843	0.934968	Kenya
Neutrophil	sCD40L	0.0434	0.3651	0.360123	Kenya
Neutrophil	sRAGE	0.7876	0.0504	0.968106	Kenya
Neutrophil	sST2	0.356	-0.1716	0.836837	Kenya
Neutrophil	sTNF.RI	0.7309	-0.0643	0.962503	Kenya
Neutrophil	sTNF.RII	0.7075	0.0702	0.95646	Kenya
Neutrophil	sTREM.1	0.4451	-0.1423	0.849196	Kenya
Lymphocyte	Platelets	0.4242	0.1488	0.849196	Kenya
Lymphocyte	ALT_Results	0.5426	-0.1137	0.889567	Kenya
Lymphocyte	Creatinine	0.6212	-0.0924	0.924081	Kenya
Lymphocyte	Albumin	0.683	-0.0764	0.94319	Kenya
Lymphocyte	Total_Bilirubin	0.2589	0.2091	0.750029	Kenya
Lymphocyte	Aspirate_grade	0.8633	0.0322	0.975579	Kenya
Lymphocyte	Spleen_size	0.6417	0.0902	0.934968	Kenya
Lymphocyte	CX3CL1	0.3663	-0.168	0.836837	Kenya
Lymphocyte	CXCL12	0.3814	-0.1629	0.836837	Kenya
Lymphocyte	PTX3	0.4073	0.1543	0.846498	Kenya
Lymphocyte	TGF.B1	NA	NA	NA	Kenya
Lymphocyte	sCD25	0.6389	0.0877	0.934968	Kenya
Lymphocyte	sCD40L	0.2747	-0.2025	0.751538	Kenya
Lymphocyte	sRAGE	0.3452	-0.1754	0.836837	Kenya
Lymphocyte	sST2	0.3886	0.1604	0.836837	Kenya
Lymphocyte	sTNF.RI	0.441	0.1436	0.849196	Kenya
Lymphocyte	sTNF.RII	0.6607	-0.0821	0.934968	Kenya
Lymphocyte	sTREM.1	0.6725	-0.0791	0.940635	Kenya
Platelets	ALT_Results	0.6758	0.0782	0.942221	Kenya
Platelets	Creatinine	0.9143	-0.0202	0.978162	Kenya
Platelets	Albumin	0.0728	0.3268	0.486409	Kenya
Platelets	Total_Bilirubin	0.1128	-0.2906	0.539209	Kenya
Platelets	Aspirate_grade	0.2525	-0.2119	0.747194	Kenya
Platelets	Spleen_size	0.6037	-0.1006	0.911242	Kenya
Platelets	CX3CL1	0.033	-0.3839	0.341786	Kenya
Platelets	CXCL12	0.3109	-0.1881	0.805009	Kenya
Platelets	PTX3	0.1027	-0.2986	0.519471	Kenya
Platelets	TGF.B1	NA	NA	NA	Kenya
Platelets	sCD25	0.9682	-0.0075	0.991035	Kenya
Platelets	sCD40L	0.9015	-0.0232	0.978162	Kenya
Platelets	sRAGE	0.0019	-0.5355	0.083375	Kenya
Platelets	sST2	0.6703	-0.0796	0.940635	Kenya
Platelets	sTNF.RI	0.5489	-0.1119	0.889567	Kenya
Platelets	sTNF.RII	0.6053	0.0966	0.911242	Kenya
Platelets	sTREM.1	0.2632	-0.2073	0.750029	Kenya
ALT_Results	Creatinine	0.9047	0.0224	0.978162	Kenya
ALT_Results	Albumin	0.3363	0.1786	0.836837	Kenya
ALT_Results	Total_Bilirubin	0.0835	0.3159	0.518893	Kenya
ALT_Results	Aspirate_grade	0.011	-0.4502	0.20532	Kenya
ALT_Results	Spleen_size	0.0291	-0.4055	0.316462	Kenya
ALT_Results	CX3CL1	0.1112	-0.2918	0.537467	Kenya
ALT_Results	CXCL12	0.2276	0.2231	0.727985	Kenya
ALT_Results	PTX3	0.6806	0.077	0.94319	Kenya
ALT_Results	TGF.B1	NA	NA	NA	Kenya
ALT_Results	sCD25	0.0871	0.3124	0.519471	Kenya
ALT_Results	sCD40L	0.4362	0.1451	0.849196	Kenya
ALT_Results	sRAGE	0.7698	0.0548	0.968106	Kenya
ALT_Results	sST2	0.6539	-0.0838	0.934968	Kenya
ALT_Results	sTNF.RI	0.9604	0.0093	0.991035	Kenya
ALT_Results	sTNF.RII	0.963	0.0087	0.991035	Kenya
ALT_Results	sTREM.1	0.5859	-0.1018	0.908546	Kenya
Creatinine	Albumin	0.4896	0.1289	0.883982	Kenya
Creatinine	Total_Bilirubin	0.4667	0.1357	0.871307	Kenya
Creatinine	Aspirate_grade	0.306	-0.19	0.801867	Kenya
Creatinine	Spleen_size	0.3805	-0.1691	0.836837	Kenya
Creatinine	CX3CL1	0.7148	-0.0684	0.956732	Kenya
Creatinine	CXCL12	0.3649	-0.1685	0.836837	Kenya
Creatinine	PTX3	0.8683	-0.031	0.975579	Kenya
Creatinine	TGF.B1	NA	NA	NA	Kenya
Creatinine	sCD25	0.0458	0.3625	0.360123	Kenya
Creatinine	sCD40L	0.8057	0.046	0.968106	Kenya
Creatinine	sRAGE	0.2668	-0.2052	0.750029	Kenya
Creatinine	sST2	0.7135	-0.0687	0.956732	Kenya
Creatinine	sTNF.RI	0.8225	-0.0419	0.968106	Kenya
Creatinine	sTNF.RII	0.1626	0.2569	0.631527	Kenya
Creatinine	sTREM.1	0.251	-0.2125	0.747194	Kenya
Albumin	Total_Bilirubin	0.2111	-0.2311	0.702817	Kenya
Albumin	Aspirate_grade	0.1933	-0.2401	0.702817	Kenya
Albumin	Spleen_size	0.3649	-0.1746	0.836837	Kenya
Albumin	CX3CL1	0.9958	-0.001	0.998094	Kenya
Albumin	CXCL12	0.5033	-0.1249	0.883982	Kenya
Albumin	PTX3	0.1936	-0.2399	0.702817	Kenya
Albumin	TGF.B1	NA	NA	NA	Kenya
Albumin	sCD25	0.2148	-0.2292	0.702817	Kenya
Albumin	sCD40L	0.1442	0.2685	0.603144	Kenya
Albumin	sRAGE	0.0072	-0.4728	0.164842	Kenya
Albumin	sST2	0.1218	-0.2838	0.557716	Kenya
Albumin	sTNF.RI	0.0958	-0.3045	0.519471	Kenya
Albumin	sTNF.RII	0.2161	-0.2286	0.702817	Kenya
Albumin	sTREM.1	0.4106	-0.1532	0.846498	Kenya
Total_Bilirubin	Aspirate_grade	0.4774	-0.1325	0.881428	Kenya
Total_Bilirubin	Spleen_size	0.4782	-0.1371	0.881428	Kenya
Total_Bilirubin	CX3CL1	0.6005	-0.0978	0.911242	Kenya
Total_Bilirubin	CXCL12	0.7224	0.0665	0.958591	Kenya
Total_Bilirubin	PTX3	0.0407	0.3696	0.35409	Kenya
Total_Bilirubin	TGF.B1	NA	NA	NA	Kenya
Total_Bilirubin	sCD25	0.2515	0.2123	0.747194	Kenya
Total_Bilirubin	sCD40L	0.7563	-0.0581	0.968106	Kenya
Total_Bilirubin	sRAGE	0.8751	-0.0294	0.975579	Kenya
Total_Bilirubin	sST2	0.1961	0.2386	0.702817	Kenya
Total_Bilirubin	sTNF.RI	0.5021	0.1252	0.883982	Kenya
Total_Bilirubin	sTNF.RII	0.8514	0.0351	0.974629	Kenya
Total_Bilirubin	sTREM.1	0.1505	-0.2645	0.606181	Kenya
Aspirate_grade	Spleen_size	0.0128	0.4566	0.214154	Kenya
Aspirate_grade	CX3CL1	0.0562	0.3464	0.388048	Kenya
Aspirate_grade	CXCL12	0.8889	-0.0262	0.978162	Kenya
Aspirate_grade	PTX3	0.105	0.2968	0.521011	Kenya
Aspirate_grade	TGF.B1	NA	NA	NA	Kenya
Aspirate_grade	sCD25	0.8167	0.0434	0.968106	Kenya
Aspirate_grade	sCD40L	0.4083	-0.154	0.846498	Kenya
Aspirate_grade	sRAGE	0.4767	0.1327	0.881428	Kenya
Aspirate_grade	sST2	0.5869	-0.1015	0.908546	Kenya
Aspirate_grade	sTNF.RI	0.0166	0.4269	0.238548	Kenya
Aspirate_grade	sTNF.RII	0.0892	0.3104	0.519471	Kenya
Aspirate_grade	sTREM.1	0.7867	-0.0506	0.968106	Kenya
Spleen_size	CX3CL1	0.1018	0.3099	0.519471	Kenya
Spleen_size	CXCL12	0.1427	0.279	0.603144	Kenya
Spleen_size	PTX3	0.6432	-0.0898	0.934968	Kenya
Spleen_size	TGF.B1	NA	NA	NA	Kenya
Spleen_size	sCD25	0.6912	0.077	0.948629	Kenya
Spleen_size	sCD40L	0.2403	-0.2251	0.73613	Kenya
Spleen_size	sRAGE	0.2618	0.2154	0.750029	Kenya
Spleen_size	sST2	0.55	0.1157	0.889567	Kenya
Spleen_size	sTNF.RI	0.2057	0.2422	0.702817	Kenya
Spleen_size	sTNF.RII	0.1111	0.3022	0.537467	Kenya
Spleen_size	sTREM.1	0.8193	0.0444	0.968106	Kenya
CX3CL1	CXCL12	0.6568	0.0831	0.934968	Kenya
CX3CL1	PTX3	0.8321	-0.0397	0.968106	Kenya
CX3CL1	TGF.B1	NA	NA	NA	Kenya
CX3CL1	sCD25	0.3855	-0.1615	0.836837	Kenya
CX3CL1	sCD40L	0.7737	-0.0538	0.968106	Kenya
CX3CL1	sRAGE	0.0163	0.4279	0.238548	Kenya
CX3CL1	sST2	0.0505	0.3543	0.360123	Kenya
CX3CL1	sTNF.RI	0.3785	-0.1638	0.836837	Kenya
CX3CL1	sTNF.RII	0.6273	-0.0908	0.924081	Kenya
CX3CL1	sTREM.1	0.0008	0.57	0.058	Kenya
CXCL12	PTX3	0.3673	0.1677	0.836837	Kenya
CXCL12	TGF.B1	NA	NA	NA	Kenya
CXCL12	sCD25	0.1288	0.2788	0.576045	Kenya
CXCL12	sCD40L	0.015	0.4327	0.233036	Kenya
CXCL12	sRAGE	0.0058	0.4836	0.140167	Kenya
CXCL12	sST2	0.0927	0.3073	0.519471	Kenya
CXCL12	sTNF.RI	0.0029	0.5168	0.0901071	Kenya
CXCL12	sTNF.RII	0.957	-0.0101	0.991035	Kenya
CXCL12	sTREM.1	0.9187	-0.0191	0.979496	Kenya
PTX3	TGF.B1	NA	NA	NA	Kenya
PTX3	sCD25	0.5702	0.1056	0.905245	Kenya
PTX3	sCD40L	0.2707	0.2036	0.750029	Kenya
PTX3	sRAGE	0.8769	-0.029	0.975579	Kenya
PTX3	sST2	0.5753	0.1046	0.908546	Kenya
PTX3	sTNF.RI	0.004	0.5069	0.107471	Kenya
PTX3	sTNF.RII	0.8803	0.0282	0.976864	Kenya
PTX3	sTREM.1	0.1257	-0.281	0.569578	Kenya
TGF.B1	sCD25	NA	NA	NA	Kenya
TGF.B1	sCD40L	NA	NA	NA	Kenya
TGF.B1	sRAGE	NA	NA	NA	Kenya
TGF.B1	sST2	NA	NA	NA	Kenya
TGF.B1	sTNF.RI	NA	NA	NA	Kenya
TGF.B1	sTNF.RII	NA	NA	NA	Kenya
TGF.B1	sTREM.1	NA	NA	NA	Kenya
sCD25	sCD40L	0.3632	-0.1685	0.836837	Kenya
sCD25	sRAGE	0.2383	0.2177	0.73613	Kenya
sCD25	sST2	0.448	0.1414	0.849196	Kenya
sCD25	sTNF.RI	0.0219	0.4125	0.271875	Kenya
sCD25	sTNF.RII	0.0189	0.4218	0.253091	Kenya
sCD25	sTREM.1	0.3644	-0.1686	0.836837	Kenya
sCD40L	sRAGE	0.9663	-0.0081	0.991035	Kenya
sCD40L	sST2	0.3972	0.1576	0.842839	Kenya
sCD40L	sTNF.RI	0.6017	0.0972	0.911242	Kenya
sCD40L	sTNF.RII	0.0994	-0.3016	0.519471	Kenya
sCD40L	sTREM.1	0.6203	-0.0926	0.924081	Kenya
sRAGE	sST2	0.0342	0.3814	0.3422	Kenya
sRAGE	sTNF.RI	0.3785	0.1633	0.836837	Kenya
sRAGE	sTNF.RII	0.8259	0.0411	0.968106	Kenya
sRAGE	sTREM.1	0.0118	0.4467	0.20532	Kenya
sST2	sTNF.RI	0.5993	0.0982	0.911242	Kenya
sST2	sTNF.RII	0.2401	-0.2174	0.73613	Kenya
sST2	sTREM.1	0.1482	0.2659	0.606154	Kenya
sTNF.RI	sTNF.RII	0.089	0.3109	0.519471	Kenya
sTNF.RI	sTREM.1	0.011	-0.4503	0.20532	Kenya
sTNF.RII	sTREM.1	0.9238	-0.0179	0.980129	Kenya

## Sheet: Kenya_V2
P1	P2	Pvalue	Cor	P_adjust	country
Age	Height	0	0.8593	0	Kenya
Age	Weight	NA	NA	NA	Kenya
Age	Hepatomegaly	NA	NA	NA	Kenya
Age	Splenomegaly	0.4101	-0.1534	0.816304	Kenya
Age	Auxiliar_Lymphnodes	NA	NA	NA	Kenya
Age	SSystolicBP	0.001	0.5618	0.0377	Kenya
Age	SDiastolicBP	0.0499	0.3551	0.361775	Kenya
Age	Temperature	0.8974	0.0241	0.977049	Kenya
Age	Pulse	0.4901	0.1287	0.843688	Kenya
Age	Hemoglobin	0.8798	-0.0352	0.972638	Kenya
Age	WBCells	0.0745	0.3973	0.476042	Kenya
Age	Neutrophil	0.0173	0.5133	0.241559	Kenya
Age	Lymphocyte	0.291	-0.2418	0.730934	Kenya
Age	Platelets	0.3617	-0.2096	0.78715	Kenya
Age	ALT_Results	0.3447	0.217	0.778762	Kenya
Age	Creatinine	0.0079	0.5628	0.148915	Kenya
Age	Albumin	0.7425	0.0763	0.939206	Kenya
Age	Total_Bilirubin	0.5679	0.1322	0.873871	Kenya
Age	Aspirate_grade	0.0023	-0.5269	0.0667	Kenya
Age	Spleen_size	0.83	-0.0782	0.955559	Kenya
Age	CX3CL1	0.0075	-0.4861	0.148816	Kenya
Age	CXCL12	0.4744	-0.1383	0.84226	Kenya
Age	PTX3	0.438	0.1498	0.828671	Kenya
Age	TGF.B1	NA	NA	NA	Kenya
Age	sCD25	0.7817	-0.0538	0.94356	Kenya
Age	sCD40L	0.4811	0.1362	0.842889	Kenya
Age	sRAGE	0.2746	0.2098	0.71396	Kenya
Age	sST2	0.264	0.2144	0.71396	Kenya
Age	sTNF.RI	0.3094	0.1955	0.747717	Kenya
Age	sTNF.RII	0.7997	0.0493	0.94356	Kenya
Age	sTREM.1	0.1927	-0.249	0.590633	Kenya
Height	Weight	NA	NA	NA	Kenya
Height	Hepatomegaly	NA	NA	NA	Kenya
Height	Splenomegaly	0.4781	-0.1323	0.84226	Kenya
Height	Auxiliar_Lymphnodes	NA	NA	NA	Kenya
Height	SSystolicBP	0.0008	0.5709	0.0335111	Kenya
Height	SDiastolicBP	0.0369	0.3764	0.331221	Kenya
Height	Temperature	0.8875	0.0265	0.972638	Kenya
Height	Pulse	0.6641	-0.0812	0.905069	Kenya
Height	Hemoglobin	0.8093	-0.0561	0.947534	Kenya
Height	WBCells	0.0279	0.4795	0.298543	Kenya
Height	Neutrophil	0.0116	0.5397	0.200495	Kenya
Height	Lymphocyte	0.317	-0.2295	0.756386	Kenya
Height	Platelets	0.098	-0.3708	0.504365	Kenya
Height	ALT_Results	0.4156	0.1876	0.82032	Kenya
Height	Creatinine	0.0248	0.4881	0.287891	Kenya
Height	Albumin	0.5764	0.1293	0.878957	Kenya
Height	Total_Bilirubin	0.2988	0.238	0.736259	Kenya
Height	Aspirate_grade	0.0023	-0.528	0.0667	Kenya
Height	Spleen_size	0.8912	-0.0499	0.973862	Kenya
Height	CX3CL1	0.0117	-0.4618	0.200495	Kenya
Height	CXCL12	0.1278	-0.2894	0.515233	Kenya
Height	PTX3	0.6698	0.0827	0.905069	Kenya
Height	TGF.B1	NA	NA	NA	Kenya
Height	sCD25	0.5732	-0.1091	0.878441	Kenya
Height	sCD40L	0.916	0.0205	0.982556	Kenya
Height	sRAGE	0.4874	0.1343	0.842889	Kenya
Height	sST2	0.6865	0.0783	0.907033	Kenya
Height	sTNF.RI	0.9261	0.018	0.988826	Kenya
Height	sTNF.RII	0.9321	-0.0165	0.989864	Kenya
Height	sTREM.1	0.2718	-0.211	0.71396	Kenya
Weight	Hepatomegaly	NA	NA	NA	Kenya
Weight	Splenomegaly	NA	NA	NA	Kenya
Weight	Auxiliar_Lymphnodes	NA	NA	NA	Kenya
Weight	SSystolicBP	NA	NA	NA	Kenya
Weight	SDiastolicBP	NA	NA	NA	Kenya
Weight	Temperature	NA	NA	NA	Kenya
Weight	Pulse	NA	NA	NA	Kenya
Weight	Hemoglobin	NA	NA	NA	Kenya
Weight	WBCells	NA	NA	NA	Kenya
Weight	Neutrophil	NA	NA	NA	Kenya
Weight	Lymphocyte	NA	NA	NA	Kenya
Weight	Platelets	NA	NA	NA	Kenya
Weight	ALT_Results	NA	NA	NA	Kenya
Weight	Creatinine	NA	NA	NA	Kenya
Weight	Albumin	NA	NA	NA	Kenya
Weight	Total_Bilirubin	NA	NA	NA	Kenya
Weight	Aspirate_grade	NA	NA	NA	Kenya
Weight	Spleen_size	NA	NA	NA	Kenya
Weight	CX3CL1	NA	NA	NA	Kenya
Weight	CXCL12	NA	NA	NA	Kenya
Weight	PTX3	NA	NA	NA	Kenya
Weight	TGF.B1	NA	NA	NA	Kenya
Weight	sCD25	NA	NA	NA	Kenya
Weight	sCD40L	NA	NA	NA	Kenya
Weight	sRAGE	NA	NA	NA	Kenya
Weight	sST2	NA	NA	NA	Kenya
Weight	sTNF.RI	NA	NA	NA	Kenya
Weight	sTNF.RII	NA	NA	NA	Kenya
Weight	sTREM.1	NA	NA	NA	Kenya
Hepatomegaly	Splenomegaly	NA	NA	NA	Kenya
Hepatomegaly	Auxiliar_Lymphnodes	NA	NA	NA	Kenya
Hepatomegaly	SSystolicBP	NA	NA	NA	Kenya
Hepatomegaly	SDiastolicBP	NA	NA	NA	Kenya
Hepatomegaly	Temperature	NA	NA	NA	Kenya
Hepatomegaly	Pulse	NA	NA	NA	Kenya
Hepatomegaly	Hemoglobin	NA	NA	NA	Kenya
Hepatomegaly	WBCells	NA	NA	NA	Kenya
Hepatomegaly	Neutrophil	NA	NA	NA	Kenya
Hepatomegaly	Lymphocyte	NA	NA	NA	Kenya
Hepatomegaly	Platelets	NA	NA	NA	Kenya
Hepatomegaly	ALT_Results	NA	NA	NA	Kenya
Hepatomegaly	Creatinine	NA	NA	NA	Kenya
Hepatomegaly	Albumin	NA	NA	NA	Kenya
Hepatomegaly	Total_Bilirubin	NA	NA	NA	Kenya
Hepatomegaly	Aspirate_grade	NA	NA	NA	Kenya
Hepatomegaly	Spleen_size	NA	NA	NA	Kenya
Hepatomegaly	CX3CL1	NA	NA	NA	Kenya
Hepatomegaly	CXCL12	NA	NA	NA	Kenya
Hepatomegaly	PTX3	NA	NA	NA	Kenya
Hepatomegaly	TGF.B1	NA	NA	NA	Kenya
Hepatomegaly	sCD25	NA	NA	NA	Kenya
Hepatomegaly	sCD40L	NA	NA	NA	Kenya
Hepatomegaly	sRAGE	NA	NA	NA	Kenya
Hepatomegaly	sST2	NA	NA	NA	Kenya
Hepatomegaly	sTNF.RI	NA	NA	NA	Kenya
Hepatomegaly	sTNF.RII	NA	NA	NA	Kenya
Hepatomegaly	sTREM.1	NA	NA	NA	Kenya
Splenomegaly	Auxiliar_Lymphnodes	NA	NA	NA	Kenya
Splenomegaly	SSystolicBP	0.5438	-0.1133	0.853334	Kenya
Splenomegaly	SDiastolicBP	0.27	-0.2044	0.71396	Kenya
Splenomegaly	Temperature	0.9505	-0.0116	0.992186	Kenya
Splenomegaly	Pulse	0.5993	-0.0982	0.880492	Kenya
Splenomegaly	Hemoglobin	0.8857	-0.0334	0.972638	Kenya
Splenomegaly	WBCells	0.0183	-0.5096	0.246396	Kenya
Splenomegaly	Neutrophil	0.0293	-0.4756	0.298543	Kenya
Splenomegaly	Lymphocyte	0.9142	0.025	0.982556	Kenya
Splenomegaly	Platelets	0.2738	-0.2503	0.71396	Kenya
Splenomegaly	ALT_Results	0.5395	0.1419	0.85101	Kenya
Splenomegaly	Creatinine	0.8294	-0.05	0.955559	Kenya
Splenomegaly	Albumin	0.0156	-0.5202	0.2262	Kenya
Splenomegaly	Total_Bilirubin	0.8575	0.0417	0.968235	Kenya
Splenomegaly	Aspirate_grade	0.1516	0.2638	0.539687	Kenya
Splenomegaly	Spleen_size	NA	NA	NA	Kenya
Splenomegaly	CX3CL1	0.7657	-0.0578	0.939206	Kenya
Splenomegaly	CXCL12	0.2394	0.2256	0.673536	Kenya
Splenomegaly	PTX3	0.2787	0.2081	0.714761	Kenya
Splenomegaly	TGF.B1	NA	NA	NA	Kenya
Splenomegaly	sCD25	0.1324	0.2861	0.515233	Kenya
Splenomegaly	sCD40L	0.3931	-0.1648	0.807067	Kenya
Splenomegaly	sRAGE	0.3216	0.1908	0.762536	Kenya
Splenomegaly	sST2	0.1321	0.2863	0.515233	Kenya
Splenomegaly	sTNF.RI	0.0321	0.3989	0.318466	Kenya
Splenomegaly	sTNF.RII	0.0282	0.4075	0.298543	Kenya
Splenomegaly	sTREM.1	0.2658	-0.2136	0.71396	Kenya
Auxiliar_Lymphnodes	SSystolicBP	NA	NA	NA	Kenya
Auxiliar_Lymphnodes	SDiastolicBP	NA	NA	NA	Kenya
Auxiliar_Lymphnodes	Temperature	NA	NA	NA	Kenya
Auxiliar_Lymphnodes	Pulse	NA	NA	NA	Kenya
Auxiliar_Lymphnodes	Hemoglobin	NA	NA	NA	Kenya
Auxiliar_Lymphnodes	WBCells	NA	NA	NA	Kenya
Auxiliar_Lymphnodes	Neutrophil	NA	NA	NA	Kenya
Auxiliar_Lymphnodes	Lymphocyte	NA	NA	NA	Kenya
Auxiliar_Lymphnodes	Platelets	NA	NA	NA	Kenya
Auxiliar_Lymphnodes	ALT_Results	NA	NA	NA	Kenya
Auxiliar_Lymphnodes	Creatinine	NA	NA	NA	Kenya
Auxiliar_Lymphnodes	Albumin	NA	NA	NA	Kenya
Auxiliar_Lymphnodes	Total_Bilirubin	NA	NA	NA	Kenya
Auxiliar_Lymphnodes	Aspirate_grade	NA	NA	NA	Kenya
Auxiliar_Lymphnodes	Spleen_size	NA	NA	NA	Kenya
Auxiliar_Lymphnodes	CX3CL1	NA	NA	NA	Kenya
Auxiliar_Lymphnodes	CXCL12	NA	NA	NA	Kenya
Auxiliar_Lymphnodes	PTX3	NA	NA	NA	Kenya
Auxiliar_Lymphnodes	TGF.B1	NA	NA	NA	Kenya
Auxiliar_Lymphnodes	sCD25	NA	NA	NA	Kenya
Auxiliar_Lymphnodes	sCD40L	NA	NA	NA	Kenya
Auxiliar_Lymphnodes	sRAGE	NA	NA	NA	Kenya
Auxiliar_Lymphnodes	sST2	NA	NA	NA	Kenya
Auxiliar_Lymphnodes	sTNF.RI	NA	NA	NA	Kenya
Auxiliar_Lymphnodes	sTNF.RII	NA	NA	NA	Kenya
Auxiliar_Lymphnodes	sTREM.1	NA	NA	NA	Kenya
SSystolicBP	SDiastolicBP	0.0426	0.3665	0.341706	Kenya
SSystolicBP	Temperature	0.0392	0.3721	0.3393	Kenya
SSystolicBP	Pulse	0.3633	-0.169	0.78715	Kenya
SSystolicBP	Hemoglobin	0.8717	-0.0375	0.972638	Kenya
SSystolicBP	WBCells	0.1264	0.3443	0.515233	Kenya
SSystolicBP	Neutrophil	0.0483	0.4358	0.361775	Kenya
SSystolicBP	Lymphocyte	0.5249	-0.147	0.846972	Kenya
SSystolicBP	Platelets	0.4776	-0.164	0.84226	Kenya
SSystolicBP	ALT_Results	0.8409	0.0466	0.955559	Kenya
SSystolicBP	Creatinine	0.7985	0.0593	0.94356	Kenya
SSystolicBP	Albumin	0.8789	-0.0354	0.972638	Kenya
SSystolicBP	Total_Bilirubin	0.6364	-0.1096	0.897907	Kenya
SSystolicBP	Aspirate_grade	0.1525	-0.2632	0.539687	Kenya
SSystolicBP	Spleen_size	0.6162	-0.1813	0.888828	Kenya
SSystolicBP	CX3CL1	0.0396	-0.3842	0.3393	Kenya
SSystolicBP	CXCL12	0.2379	-0.2263	0.673536	Kenya
SSystolicBP	PTX3	0.8398	0.0393	0.955559	Kenya
SSystolicBP	TGF.B1	NA	NA	NA	Kenya
SSystolicBP	sCD25	0.4532	-0.1449	0.828671	Kenya
SSystolicBP	sCD40L	0.7698	-0.0568	0.939206	Kenya
SSystolicBP	sRAGE	0.8002	-0.0491	0.94356	Kenya
SSystolicBP	sST2	0.7918	0.0512	0.94356	Kenya
SSystolicBP	sTNF.RI	0.6641	0.0842	0.905069	Kenya
SSystolicBP	sTNF.RII	0.68	0.08	0.907033	Kenya
SSystolicBP	sTREM.1	0.3926	-0.1649	0.807067	Kenya
SDiastolicBP	Temperature	0.5231	0.1192	0.846972	Kenya
SDiastolicBP	Pulse	0.9685	-0.0074	0.992186	Kenya
SDiastolicBP	Hemoglobin	0.0527	-0.4283	0.367924	Kenya
SDiastolicBP	WBCells	0.1589	0.3189	0.539687	Kenya
SDiastolicBP	Neutrophil	0.5282	0.1458	0.846972	Kenya
SDiastolicBP	Lymphocyte	0.9552	0.0131	0.992186	Kenya
SDiastolicBP	Platelets	0.5143	-0.1507	0.846972	Kenya
SDiastolicBP	ALT_Results	0.256	-0.2595	0.704467	Kenya
SDiastolicBP	Creatinine	0.8179	0.0535	0.954639	Kenya
SDiastolicBP	Albumin	0.5834	-0.127	0.879468	Kenya
SDiastolicBP	Total_Bilirubin	0.3674	-0.2072	0.791485	Kenya
SDiastolicBP	Aspirate_grade	0.671	-0.0794	0.905069	Kenya
SDiastolicBP	Spleen_size	0.3353	-0.3407	0.77551	Kenya
SDiastolicBP	CX3CL1	0.6876	-0.078	0.907033	Kenya
SDiastolicBP	CXCL12	0.6886	0.0777	0.907033	Kenya
SDiastolicBP	PTX3	0.9563	-0.0106	0.992186	Kenya
SDiastolicBP	TGF.B1	NA	NA	NA	Kenya
SDiastolicBP	sCD25	0.8215	-0.0438	0.955559	Kenya
SDiastolicBP	sCD40L	0.7998	-0.0492	0.94356	Kenya
SDiastolicBP	sRAGE	0.1575	0.2695	0.539687	Kenya
SDiastolicBP	sST2	0.6468	0.0888	0.905069	Kenya
SDiastolicBP	sTNF.RI	0.5679	0.1106	0.873871	Kenya
SDiastolicBP	sTNF.RII	0.6569	0.0861	0.905069	Kenya
SDiastolicBP	sTREM.1	0.7277	-0.0676	0.929381	Kenya
Temperature	Pulse	0.7134	0.0687	0.918008	Kenya
Temperature	Hemoglobin	0.767	-0.0688	0.939206	Kenya
Temperature	WBCells	0.9775	-0.0066	0.995993	Kenya
Temperature	Neutrophil	0.5455	-0.1398	0.853334	Kenya
Temperature	Lymphocyte	0.6346	0.1101	0.897907	Kenya
Temperature	Platelets	0.3146	0.2306	0.755441	Kenya
Temperature	ALT_Results	0.5344	-0.1437	0.850079	Kenya
Temperature	Creatinine	0.2294	-0.274	0.661333	Kenya
Temperature	Albumin	0.1709	0.3104	0.560255	Kenya
Temperature	Total_Bilirubin	0.0465	-0.4389	0.361775	Kenya
Temperature	Aspirate_grade	0.8009	-0.0472	0.94356	Kenya
Temperature	Spleen_size	0.6753	-0.1519	0.906007	Kenya
Temperature	CX3CL1	0.0971	0.3141	0.504365	Kenya
Temperature	CXCL12	0.5651	-0.1114	0.873871	Kenya
Temperature	PTX3	0.6817	-0.0795	0.907033	Kenya
Temperature	TGF.B1	NA	NA	NA	Kenya
Temperature	sCD25	0.0804	-0.33	0.483517	Kenya
Temperature	sCD40L	0.8038	-0.0482	0.944027	Kenya
Temperature	sRAGE	0.113	-0.3007	0.515233	Kenya
Temperature	sST2	0.2669	-0.2132	0.71396	Kenya
Temperature	sTNF.RI	0.2891	-0.2037	0.730934	Kenya
Temperature	sTNF.RII	0.9855	-0.0035	0.997382	Kenya
Temperature	sTREM.1	0.1352	0.2841	0.515233	Kenya
Pulse	Hemoglobin	0.9619	-0.0111	0.992186	Kenya
Pulse	WBCells	0.9441	0.0163	0.992186	Kenya
Pulse	Neutrophil	0.9519	0.014	0.992186	Kenya
Pulse	Lymphocyte	0.9285	-0.0208	0.988826	Kenya
Pulse	Platelets	0.6704	0.0987	0.905069	Kenya
Pulse	ALT_Results	0.6027	0.1206	0.880492	Kenya
Pulse	Creatinine	0.4631	0.1693	0.839369	Kenya
Pulse	Albumin	0.4871	0.1605	0.842889	Kenya
Pulse	Total_Bilirubin	0.9174	-0.0241	0.982556	Kenya
Pulse	Aspirate_grade	0.8296	-0.0403	0.955559	Kenya
Pulse	Spleen_size	0.0948	-0.5564	0.503375	Kenya
Pulse	CX3CL1	0.7585	0.0597	0.939206	Kenya
Pulse	CXCL12	0.6049	0.1002	0.880492	Kenya
Pulse	PTX3	0.1165	0.2979	0.515233	Kenya
Pulse	TGF.B1	NA	NA	NA	Kenya
Pulse	sCD25	0.9635	0.0089	0.992186	Kenya
Pulse	sCD40L	0.0048	0.5089	0.1131	Kenya
Pulse	sRAGE	0.6633	-0.0844	0.905069	Kenya
Pulse	sST2	0.5158	-0.1257	0.846972	Kenya
Pulse	sTNF.RI	0.8578	-0.0348	0.968235	Kenya
Pulse	sTNF.RII	0.1882	-0.2515	0.590221	Kenya
Pulse	sTREM.1	0.6084	0.0993	0.88218	Kenya
Hemoglobin	WBCells	0.6177	0.1156	0.888828	Kenya
Hemoglobin	Neutrophil	0.8633	-0.04	0.968643	Kenya
Hemoglobin	Lymphocyte	0.2133	0.2833	0.62395	Kenya
Hemoglobin	Platelets	0.2786	0.2479	0.714761	Kenya
Hemoglobin	ALT_Results	0.1175	0.3521	0.515233	Kenya
Hemoglobin	Creatinine	0.7859	-0.0631	0.94356	Kenya
Hemoglobin	Albumin	0.0229	0.494	0.278494	Kenya
Hemoglobin	Total_Bilirubin	0.0719	0.4006	0.46735	Kenya
Hemoglobin	Aspirate_grade	0.0924	-0.3767	0.49764	Kenya
Hemoglobin	Spleen_size	0.8757	-0.0734	0.972638	Kenya
Hemoglobin	CX3CL1	0.3319	0.2227	0.773315	Kenya
Hemoglobin	CXCL12	0.069	-0.4044	0.463644	Kenya
Hemoglobin	PTX3	0.9911	-0.0026	0.99905	Kenya
Hemoglobin	TGF.B1	NA	NA	NA	Kenya
Hemoglobin	sCD25	0.2947	-0.24	0.730934	Kenya
Hemoglobin	sCD40L	0.5379	0.1424	0.85101	Kenya
Hemoglobin	sRAGE	0.3777	-0.2029	0.79996	Kenya
Hemoglobin	sST2	0.7297	-0.0802	0.929381	Kenya
Hemoglobin	sTNF.RI	0.2672	-0.2537	0.71396	Kenya
Hemoglobin	sTNF.RII	0.7558	-0.0722	0.939206	Kenya
Hemoglobin	sTREM.1	0.5302	0.1451	0.846972	Kenya
WBCells	Neutrophil	0	0.8491	0	Kenya
WBCells	Lymphocyte	0.1388	0.3341	0.518095	Kenya
WBCells	Platelets	0.4531	-0.1731	0.828671	Kenya
WBCells	ALT_Results	0.9732	-0.0078	0.994299	Kenya
WBCells	Creatinine	0.7837	0.0637	0.94356	Kenya
WBCells	Albumin	0.1202	0.3497	0.515233	Kenya
WBCells	Total_Bilirubin	0.2441	0.2659	0.681672	Kenya
WBCells	Aspirate_grade	0.0123	-0.5357	0.201613	Kenya
WBCells	Spleen_size	0.4478	0.3455	0.828671	Kenya
WBCells	CX3CL1	0.8379	-0.0475	0.955559	Kenya
WBCells	CXCL12	0.4772	-0.1641	0.84226	Kenya
WBCells	PTX3	0.8843	0.0338	0.972638	Kenya
WBCells	TGF.B1	NA	NA	NA	Kenya
WBCells	sCD25	0.1547	-0.322	0.539687	Kenya
WBCells	sCD40L	0.1244	0.346	0.515233	Kenya
WBCells	sRAGE	0.5102	-0.1522	0.846972	Kenya
WBCells	sST2	0.1795	0.3046	0.568668	Kenya
WBCells	sTNF.RI	0.0416	-0.4481	0.341706	Kenya
WBCells	sTNF.RII	0.2523	-0.2615	0.69939	Kenya
WBCells	sTREM.1	0.9972	-0.0008	1	Kenya
Neutrophil	Lymphocyte	0.7475	-0.0747	0.939206	Kenya
Neutrophil	Platelets	0.1353	-0.3369	0.515233	Kenya
Neutrophil	ALT_Results	0.7157	0.0845	0.918008	Kenya
Neutrophil	Creatinine	0.3629	0.2092	0.78715	Kenya
Neutrophil	Albumin	0.4972	0.1568	0.845915	Kenya
Neutrophil	Total_Bilirubin	0.4519	0.1735	0.828671	Kenya
Neutrophil	Aspirate_grade	0.0147	-0.5241	0.221676	Kenya
Neutrophil	Spleen_size	0.8768	-0.0727	0.972638	Kenya
Neutrophil	CX3CL1	0.0336	-0.4651	0.319507	Kenya
Neutrophil	CXCL12	0.5995	-0.1216	0.880492	Kenya
Neutrophil	PTX3	0.3317	0.2228	0.773315	Kenya
Neutrophil	TGF.B1	NA	NA	NA	Kenya
Neutrophil	sCD25	0.3909	-0.1975	0.807067	Kenya
Neutrophil	sCD40L	0.0509	0.4313	0.362062	Kenya
Neutrophil	sRAGE	0.4402	-0.178	0.828671	Kenya
Neutrophil	sST2	0.1484	0.3267	0.53795	Kenya
Neutrophil	sTNF.RI	0.4854	-0.1611	0.842889	Kenya
Neutrophil	sTNF.RII	0.3989	-0.1942	0.809334	Kenya
Neutrophil	sTREM.1	0.1454	-0.329	0.53329	Kenya
Lymphocyte	Platelets	0.1542	0.3223	0.539687	Kenya
Lymphocyte	ALT_Results	0.6315	-0.1111	0.897907	Kenya
Lymphocyte	Creatinine	0.7159	-0.0844	0.918008	Kenya
Lymphocyte	Albumin	0.2298	0.2738	0.661333	Kenya
Lymphocyte	Total_Bilirubin	0.6017	0.1209	0.880492	Kenya
Lymphocyte	Aspirate_grade	0.636	-0.1097	0.897907	Kenya
Lymphocyte	Spleen_size	0.3738	0.4001	0.796386	Kenya
Lymphocyte	CX3CL1	0.0288	0.4768	0.298543	Kenya
Lymphocyte	CXCL12	0.9087	0.0267	0.981604	Kenya
Lymphocyte	PTX3	0.1903	-0.2975	0.590221	Kenya
Lymphocyte	TGF.B1	NA	NA	NA	Kenya
Lymphocyte	sCD25	0.3613	-0.2098	0.78715	Kenya
Lymphocyte	sCD40L	0.5593	-0.1351	0.871306	Kenya
Lymphocyte	sRAGE	0.5901	-0.1247	0.879468	Kenya
Lymphocyte	sST2	0.4297	0.182	0.828671	Kenya
Lymphocyte	sTNF.RI	0.0475	-0.4372	0.361775	Kenya
Lymphocyte	sTNF.RII	0.3419	-0.2183	0.778762	Kenya
Lymphocyte	sTREM.1	0.2024	0.2899	0.607059	Kenya
Platelets	ALT_Results	0.6365	-0.1095	0.897907	Kenya
Platelets	Creatinine	0.2038	-0.2891	0.607059	Kenya
Platelets	Albumin	0.1045	0.3643	0.515233	Kenya
Platelets	Total_Bilirubin	0.1308	-0.3406	0.515233	Kenya
Platelets	Aspirate_grade	0.7998	-0.0589	0.94356	Kenya
Platelets	Spleen_size	0.6383	-0.2182	0.897907	Kenya
Platelets	CX3CL1	0.1152	0.3542	0.515233	Kenya
Platelets	CXCL12	0.6905	-0.0924	0.907033	Kenya
Platelets	PTX3	0.3925	-0.1968	0.807067	Kenya
Platelets	TGF.B1	NA	NA	NA	Kenya
Platelets	sCD25	0.2135	-0.2832	0.62395	Kenya
Platelets	sCD40L	0.9666	-0.0097	0.992186	Kenya
Platelets	sRAGE	0.5016	-0.1552	0.845915	Kenya
Platelets	sST2	0.1333	-0.3386	0.515233	Kenya
Platelets	sTNF.RI	0.1457	-0.3287	0.53329	Kenya
Platelets	sTNF.RII	0.5071	-0.1533	0.845915	Kenya
Platelets	sTREM.1	0.0758	0.3957	0.476277	Kenya
ALT_Results	Creatinine	0.236	0.2703	0.673536	Kenya
ALT_Results	Albumin	0.0369	0.4578	0.331221	Kenya
ALT_Results	Total_Bilirubin	0.5012	0.1554	0.845915	Kenya
ALT_Results	Aspirate_grade	0.3323	-0.2225	0.773315	Kenya
ALT_Results	Spleen_size	0.4226	-0.3637	0.828671	Kenya
ALT_Results	CX3CL1	0.4466	-0.1755	0.828671	Kenya
ALT_Results	CXCL12	0.3426	-0.218	0.778762	Kenya
ALT_Results	PTX3	0.099	0.3697	0.504365	Kenya
ALT_Results	TGF.B1	NA	NA	NA	Kenya
ALT_Results	sCD25	0.3939	0.1962	0.807067	Kenya
ALT_Results	sCD40L	0.0493	0.434	0.361775	Kenya
ALT_Results	sRAGE	0.2898	0.2424	0.730934	Kenya
ALT_Results	sST2	0.6008	-0.1212	0.880492	Kenya
ALT_Results	sTNF.RI	0.5051	0.154	0.845915	Kenya
ALT_Results	sTNF.RII	0.9021	-0.0286	0.977275	Kenya
ALT_Results	sTREM.1	0.3474	-0.2159	0.778762	Kenya
Creatinine	Albumin	0.7698	0.0679	0.939206	Kenya
Creatinine	Total_Bilirubin	0.435	0.18	0.828671	Kenya
Creatinine	Aspirate_grade	0.158	-0.3195	0.539687	Kenya
Creatinine	Spleen_size	0.5267	0.291	0.846972	Kenya
Creatinine	CX3CL1	0.0074	-0.5663	0.148816	Kenya
Creatinine	CXCL12	0.4397	-0.1782	0.828671	Kenya
Creatinine	PTX3	0.5056	-0.1532	0.845915	Kenya
Creatinine	TGF.B1	NA	NA	NA	Kenya
Creatinine	sCD25	0.1284	0.3429	0.515233	Kenya
Creatinine	sCD40L	0.7156	-0.0844	0.918008	Kenya
Creatinine	sRAGE	0.8633	-0.0403	0.968643	Kenya
Creatinine	sST2	0.9478	0.0152	0.992186	Kenya
Creatinine	sTNF.RI	0.13	0.3416	0.515233	Kenya
Creatinine	sTNF.RII	0.3523	0.213	0.781277	Kenya
Creatinine	sTREM.1	0.0252	-0.4868	0.287891	Kenya
Albumin	Total_Bilirubin	0.8993	-0.0294	0.977049	Kenya
Albumin	Aspirate_grade	0.1639	-0.3153	0.551699	Kenya
Albumin	Spleen_size	0.2045	-0.5463	0.607059	Kenya
Albumin	CX3CL1	0.2029	0.2896	0.607059	Kenya
Albumin	CXCL12	0.042	-0.4474	0.341706	Kenya
Albumin	PTX3	0.5175	-0.1496	0.846972	Kenya
Albumin	TGF.B1	NA	NA	NA	Kenya
Albumin	sCD25	0.0701	-0.403	0.463644	Kenya
Albumin	sCD40L	0.1304	0.341	0.515233	Kenya
Albumin	sRAGE	0.3021	-0.2365	0.739556	Kenya
Albumin	sST2	0.092	-0.3771	0.49764	Kenya
Albumin	sTNF.RI	0.0196	-0.5049	0.2548	Kenya
Albumin	sTNF.RII	0.1692	-0.3116	0.559547	Kenya
Albumin	sTREM.1	0.3993	0.1941	0.809334	Kenya
Total_Bilirubin	Aspirate_grade	0.5278	-0.146	0.846972	Kenya
Total_Bilirubin	Spleen_size	0.7556	-0.1455	0.939206	Kenya
Total_Bilirubin	CX3CL1	0.7026	0.0886	0.918008	Kenya
Total_Bilirubin	CXCL12	0.7643	-0.0696	0.939206	Kenya
Total_Bilirubin	PTX3	0.4711	-0.1663	0.84226	Kenya
Total_Bilirubin	TGF.B1	NA	NA	NA	Kenya
Total_Bilirubin	sCD25	0.4729	0.1657	0.84226	Kenya
Total_Bilirubin	sCD40L	0.6722	-0.0981	0.905069	Kenya
Total_Bilirubin	sRAGE	0.1341	0.3379	0.515233	Kenya
Total_Bilirubin	sST2	0.5889	0.1251	0.879468	Kenya
Total_Bilirubin	sTNF.RI	0.8404	0.0468	0.955559	Kenya
Total_Bilirubin	sTNF.RII	0.7539	0.0728	0.939206	Kenya
Total_Bilirubin	sTREM.1	0.5782	0.1287	0.878957	Kenya
Aspirate_grade	Spleen_size	0.7569	-0.1125	0.939206	Kenya
Aspirate_grade	CX3CL1	0.7121	0.0716	0.918008	Kenya
Aspirate_grade	CXCL12	0.0917	0.319	0.49764	Kenya
Aspirate_grade	PTX3	0.8415	0.0388	0.955559	Kenya
Aspirate_grade	TGF.B1	NA	NA	NA	Kenya
Aspirate_grade	sCD25	0.384	0.1679	0.807067	Kenya
Aspirate_grade	sCD40L	0.4259	-0.1538	0.828671	Kenya
Aspirate_grade	sRAGE	0.5872	0.1052	0.879468	Kenya
Aspirate_grade	sST2	0.9624	-0.0092	0.992186	Kenya
Aspirate_grade	sTNF.RI	0.3045	0.1975	0.740623	Kenya
Aspirate_grade	sTNF.RII	0.1768	0.2579	0.564861	Kenya
Aspirate_grade	sTREM.1	0.6665	-0.0835	0.905069	Kenya
Spleen_size	CX3CL1	1	0	1	Kenya
Spleen_size	CXCL12	0.4114	0.293	0.816304	Kenya
Spleen_size	PTX3	0.9455	-0.0249	0.992186	Kenya
Spleen_size	TGF.B1	NA	NA	NA	Kenya
Spleen_size	sCD25	0.454	0.268	0.828671	Kenya
Spleen_size	sCD40L	0.6673	-0.1558	0.905069	Kenya
Spleen_size	sRAGE	0.1102	-0.536	0.515233	Kenya
Spleen_size	sST2	0.1367	0.5048	0.515359	Kenya
Spleen_size	sTNF.RI	0.9864	-0.0062	0.997382	Kenya
Spleen_size	sTNF.RII	0.7576	0.1122	0.939206	Kenya
Spleen_size	sTREM.1	1	0	1	Kenya
CX3CL1	CXCL12	0.7799	0.0542	0.94356	Kenya
CX3CL1	PTX3	0.0339	-0.3951	0.319507	Kenya
CX3CL1	TGF.B1	NA	NA	NA	Kenya
CX3CL1	sCD25	0.0851	-0.3253	0.49358	Kenya
CX3CL1	sCD40L	0.4016	-0.1618	0.809643	Kenya
CX3CL1	sRAGE	0.5902	0.1043	0.879468	Kenya
CX3CL1	sST2	0.4957	-0.1317	0.845915	Kenya
CX3CL1	sTNF.RI	0.0053	-0.5044	0.117535	Kenya
CX3CL1	sTNF.RII	0.0868	-0.3237	0.495812	Kenya
CX3CL1	sTREM.1	0	0.7965	0	Kenya
CXCL12	PTX3	0.1233	0.2928	0.515233	Kenya
CXCL12	TGF.B1	NA	NA	NA	Kenya
CXCL12	sCD25	0.0032	0.5283	0.0804267	Kenya
CXCL12	sCD40L	0.2932	0.2021	0.730934	Kenya
CXCL12	sRAGE	0.0225	0.4224	0.278494	Kenya
CXCL12	sST2	0.003	0.5321	0.0804267	Kenya
CXCL12	sTNF.RI	0.0017	0.5559	0.0582636	Kenya
CXCL12	sTNF.RII	0.3491	0.1804	0.778762	Kenya
CXCL12	sTREM.1	0.347	-0.1812	0.778762	Kenya
PTX3	TGF.B1	NA	NA	NA	Kenya
PTX3	sCD25	0.1725	0.2601	0.560625	Kenya
PTX3	sCD40L	0.0001	0.6906	0.00628333	Kenya
PTX3	sRAGE	0.6573	0.0857	0.905069	Kenya
PTX3	sST2	0.1684	0.2628	0.559547	Kenya
PTX3	sTNF.RI	0.1274	0.2897	0.515233	Kenya
PTX3	sTNF.RII	0.4519	0.1448	0.828671	Kenya
PTX3	sTREM.1	0.0791	-0.3313	0.483517	Kenya
TGF.B1	sCD25	NA	NA	NA	Kenya
TGF.B1	sCD40L	NA	NA	NA	Kenya
TGF.B1	sRAGE	NA	NA	NA	Kenya
TGF.B1	sST2	NA	NA	NA	Kenya
TGF.B1	sTNF.RI	NA	NA	NA	Kenya
TGF.B1	sTNF.RII	NA	NA	NA	Kenya
TGF.B1	sTREM.1	NA	NA	NA	Kenya
sCD25	sCD40L	0.455	0.1438	0.828671	Kenya
sCD25	sRAGE	0.0808	0.33	0.483517	Kenya
sCD25	sST2	0.1285	0.2889	0.515233	Kenya
sCD25	sTNF.RI	0	0.7966	0	Kenya
sCD25	sTNF.RII	0.0005	0.6133	0.0235625	Kenya
sCD25	sTREM.1	0.0132	-0.4547	0.20735	Kenya
sCD40L	sRAGE	0.9868	-0.0034	0.997382	Kenya
sCD40L	sST2	0.3739	0.1714	0.796386	Kenya
sCD40L	sTNF.RI	0.7157	0.0704	0.918008	Kenya
sCD40L	sTNF.RII	0.1767	-0.2576	0.564861	Kenya
sCD40L	sTREM.1	0.191	-0.25	0.590221	Kenya
sRAGE	sST2	0.0907	0.3199	0.49764	Kenya
sRAGE	sTNF.RI	0.0663	0.3463	0.454456	Kenya
sRAGE	sTNF.RII	0.411	0.1581	0.816304	Kenya
sRAGE	sTREM.1	0.965	0.0085	0.992186	Kenya
sST2	sTNF.RI	0.1112	0.3021	0.515233	Kenya
sST2	sTNF.RII	0.4326	0.1516	0.828671	Kenya
sST2	sTREM.1	0.1281	-0.2892	0.515233	Kenya
sTNF.RI	sTNF.RII	0	0.699	0	Kenya
sTNF.RI	sTREM.1	0.0002	-0.6351	0.0107714	Kenya
sTNF.RII	sTREM.1	0.0827	-0.3277	0.487155	Kenya

## Sheet: Sudan_V1
P1	P2	Pvalue	Cor	P_adjust	country
Age	Height	0.072	0.5145	0.543436	Sudan
Age	Weight	0.0181	0.6414	0.30456	Sudan
Age	Hepatomegaly	0.1727	0.4026	0.682995	Sudan
Age	Splenomegaly	0.6906	-0.1223	0.899334	Sudan
Age	Auxiliar_Lymphnodes	NA	NA	NA	Sudan
Age	SSystolicBP	0.0263	0.6118	0.367293	Sudan
Age	SDiastolicBP	0.0093	0.6881	0.20925	Sudan
Age	Temperature	0.1442	-0.4284	0.674233	Sudan
Age	Pulse	0.9676	0.0125	0.991077	Sudan
Age	Hemoglobin	0.5884	0.1657	0.868909	Sudan
Age	WBCells	0.8996	-0.0389	0.958784	Sudan
Age	Neutrophil	0.8366	0.0635	0.958784	Sudan
Age	Lymphocyte	0.7174	-0.1113	0.909138	Sudan
Age	Platelets	0.6471	0.1405	0.888392	Sudan
Age	ALT_Results	0.7465	0.0994	0.915081	Sudan
Age	Creatinine	0.078	0.5055	0.554211	Sudan
Age	Albumin	0.4033	0.2535	0.812619	Sudan
Age	Total_Bilirubin	0.0689	0.5193	0.543436	Sudan
Age	Aspirate_grade	NA	NA	NA	Sudan
Age	Spleen_size	0.1114	-0.5345	0.627188	Sudan
Age	CX3CL1	0.3524	0.281	0.812619	Sudan
Age	CXCL12	0.5339	0.1901	0.868392	Sudan
Age	PTX3	0.6999	0.1185	0.904027	Sudan
Age	TGF.B1	NA	NA	NA	Sudan
Age	sCD25	0.0974	-0.4793	0.597682	Sudan
Age	sCD40L	0.0263	-0.6116	0.367293	Sudan
Age	sRAGE	0.2452	0.3471	0.724861	Sudan
Age	sST2	0.7472	0.0992	0.915081	Sudan
Age	sTNF.RI	0.8092	0.0744	0.958784	Sudan
Age	sTNF.RII	0.2373	0.3526	0.720662	Sudan
Age	sTREM.1	0.8161	0.0716	0.958784	Sudan
Height	Weight	0	0.9229	0	Sudan
Height	Hepatomegaly	0.1992	0.3808	0.693225	Sudan
Height	Splenomegaly	0.5764	-0.171	0.868909	Sudan
Height	Auxiliar_Lymphnodes	NA	NA	NA	Sudan
Height	SSystolicBP	0.0008	0.8094	0.045	Sudan
Height	SDiastolicBP	0.001	0.8009	0.045	Sudan
Height	Temperature	0.1032	-0.4722	0.623821	Sudan
Height	Pulse	0.0404	-0.5736	0.466269	Sudan
Height	Hemoglobin	0.0479	0.5572	0.481179	Sudan
Height	WBCells	0.8962	0.0402	0.958784	Sudan
Height	Neutrophil	0.6995	0.1186	0.904027	Sudan
Height	Lymphocyte	0.7009	-0.1181	0.904027	Sudan
Height	Platelets	0.8513	0.0578	0.958784	Sudan
Height	ALT_Results	0.0738	0.5117	0.543436	Sudan
Height	Creatinine	0.1271	0.4455	0.66543	Sudan
Height	Albumin	0.0624	0.5301	0.535592	Sudan
Height	Total_Bilirubin	0.1145	0.4591	0.628845	Sudan
Height	Aspirate_grade	NA	NA	NA	Sudan
Height	Spleen_size	0.0248	-0.6981	0.367293	Sudan
Height	CX3CL1	0.1218	0.4512	0.649066	Sudan
Height	CXCL12	0.368	0.2724	0.812619	Sudan
Height	PTX3	0.5774	-0.1706	0.868909	Sudan
Height	TGF.B1	NA	NA	NA	Sudan
Height	sCD25	0.1673	-0.4072	0.682995	Sudan
Height	sCD40L	0.242	-0.3494	0.720662	Sudan
Height	sRAGE	0.8094	-0.0743	0.958784	Sudan
Height	sST2	0.4814	0.2146	0.854308	Sudan
Height	sTNF.RI	0.3731	-0.2696	0.812619	Sudan
Height	sTNF.RII	0.59	0.1651	0.868909	Sudan
Height	sTREM.1	0.6411	0.1431	0.888392	Sudan
Weight	Hepatomegaly	0.1282	0.4443	0.66543	Sudan
Weight	Splenomegaly	0.9369	-0.0244	0.975436	Sudan
Weight	Auxiliar_Lymphnodes	NA	NA	NA	Sudan
Weight	SSystolicBP	0	0.9193	0	Sudan
Weight	SDiastolicBP	0.0003	0.8435	0.0243	Sudan
Weight	Temperature	0.1708	-0.4042	0.682995	Sudan
Weight	Pulse	0.166	-0.4083	0.682995	Sudan
Weight	Hemoglobin	0.1994	0.3807	0.693225	Sudan
Weight	WBCells	0.9749	-0.0097	0.992046	Sudan
Weight	Neutrophil	0.7163	0.1117	0.909138	Sudan
Weight	Lymphocyte	0.5335	-0.1903	0.868392	Sudan
Weight	Platelets	0.368	0.2724	0.812619	Sudan
Weight	ALT_Results	0.1839	0.3931	0.687014	Sudan
Weight	Creatinine	0.0874	0.4924	0.569571	Sudan
Weight	Albumin	0.1707	0.4042	0.682995	Sudan
Weight	Total_Bilirubin	0.1331	0.4393	0.6705	Sudan
Weight	Aspirate_grade	NA	NA	NA	Sudan
Weight	Spleen_size	0.0153	-0.7355	0.295071	Sudan
Weight	CX3CL1	0.2043	0.3769	0.693225	Sudan
Weight	CXCL12	0.6738	0.1293	0.891794	Sudan
Weight	PTX3	0.4201	-0.2448	0.817364	Sudan
Weight	TGF.B1	NA	NA	NA	Sudan
Weight	sCD25	0.0853	-0.4952	0.569571	Sudan
Weight	sCD40L	0.4643	-0.2228	0.852699	Sudan
Weight	sRAGE	0.8373	0.0633	0.958784	Sudan
Weight	sST2	0.7612	0.0935	0.923012	Sudan
Weight	sTNF.RI	0.1491	-0.4237	0.678489	Sudan
Weight	sTNF.RII	0.4475	0.2311	0.85088	Sudan
Weight	sTREM.1	0.6672	0.132	0.891666	Sudan
Hepatomegaly	Splenomegaly	0.1394	0.433	0.674233	Sudan
Hepatomegaly	Auxiliar_Lymphnodes	NA	NA	NA	Sudan
Hepatomegaly	SSystolicBP	0.3076	0.307	0.798577	Sudan
Hepatomegaly	SDiastolicBP	0.7524	0.0971	0.915081	Sudan
Hepatomegaly	Temperature	0.0886	-0.4907	0.569571	Sudan
Hepatomegaly	Pulse	0.1459	-0.4267	0.674233	Sudan
Hepatomegaly	Hemoglobin	0.9452	0.0212	0.981298	Sudan
Hepatomegaly	WBCells	0.1465	-0.4261	0.674233	Sudan
Hepatomegaly	Neutrophil	0.2572	-0.339	0.734134	Sudan
Hepatomegaly	Lymphocyte	0.1694	-0.4054	0.682995	Sudan
Hepatomegaly	Platelets	0.5809	-0.169	0.868909	Sudan
Hepatomegaly	ALT_Results	0.7305	0.1059	0.909138	Sudan
Hepatomegaly	Creatinine	0.0037	0.7416	0.124615	Sudan
Hepatomegaly	Albumin	0.7801	0.0859	0.940299	Sudan
Hepatomegaly	Total_Bilirubin	0.8322	0.0653	0.958784	Sudan
Hepatomegaly	Aspirate_grade	NA	NA	NA	Sudan
Hepatomegaly	Spleen_size	0.8442	0.0716	0.958784	Sudan
Hepatomegaly	CX3CL1	0.4032	0.2535	0.812619	Sudan
Hepatomegaly	CXCL12	0.891	0.0423	0.958784	Sudan
Hepatomegaly	PTX3	0.4032	0.2535	0.812619	Sudan
Hepatomegaly	TGF.B1	NA	NA	NA	Sudan
Hepatomegaly	sCD25	0.4883	0.2113	0.854308	Sudan
Hepatomegaly	sCD40L	1	0	1	Sudan
Hepatomegaly	sRAGE	0.4032	0.2535	0.812619	Sudan
Hepatomegaly	sST2	0.1095	0.4648	0.627188	Sudan
Hepatomegaly	sTNF.RI	0.4032	-0.2535	0.812619	Sudan
Hepatomegaly	sTNF.RII	0.4032	0.2535	0.812619	Sudan
Hepatomegaly	sTREM.1	0.1999	0.3803	0.693225	Sudan
Splenomegaly	Auxiliar_Lymphnodes	NA	NA	NA	Sudan
Splenomegaly	SSystolicBP	0.742	0.1013	0.915081	Sudan
Splenomegaly	SDiastolicBP	0.4059	-0.2522	0.813809	Sudan
Splenomegaly	Temperature	0.1543	0.4188	0.679255	Sudan
Splenomegaly	Pulse	0.5732	0.1724	0.868909	Sudan
Splenomegaly	Hemoglobin	0.0725	-0.5138	0.543436	Sudan
Splenomegaly	WBCells	0.6889	-0.123	0.899334	Sudan
Splenomegaly	Neutrophil	0.4698	-0.2202	0.853224	Sudan
Splenomegaly	Lymphocyte	0.8104	0.0739	0.958784	Sudan
Splenomegaly	Platelets	0.6332	0.1464	0.888392	Sudan
Splenomegaly	ALT_Results	0.3303	-0.2936	0.809756	Sudan
Splenomegaly	Creatinine	0.0725	0.5138	0.543436	Sudan
Splenomegaly	Albumin	0.1793	-0.397	0.687014	Sudan
Splenomegaly	Total_Bilirubin	0.5653	-0.1759	0.868909	Sudan
Splenomegaly	Aspirate_grade	NA	NA	NA	Sudan
Splenomegaly	Spleen_size	NA	NA	NA	Sudan
Splenomegaly	CX3CL1	0.4218	-0.244	0.817364	Sudan
Splenomegaly	CXCL12	0.2534	-0.3416	0.734134	Sudan
Splenomegaly	PTX3	0.5228	-0.1952	0.860707	Sudan
Splenomegaly	TGF.B1	NA	NA	NA	Sudan
Splenomegaly	sCD25	0.4218	0.244	0.817364	Sudan
Splenomegaly	sCD40L	0.1873	0.3904	0.689605	Sudan
Splenomegaly	sRAGE	1	0	1	Sudan
Splenomegaly	sST2	0.7511	0.0976	0.915081	Sudan
Splenomegaly	sTNF.RI	0.4218	-0.244	0.817364	Sudan
Splenomegaly	sTNF.RII	0.0907	0.488	0.573961	Sudan
Splenomegaly	sTREM.1	0.8742	-0.0488	0.958784	Sudan
Auxiliar_Lymphnodes	SSystolicBP	NA	NA	NA	Sudan
Auxiliar_Lymphnodes	SDiastolicBP	NA	NA	NA	Sudan
Auxiliar_Lymphnodes	Temperature	NA	NA	NA	Sudan
Auxiliar_Lymphnodes	Pulse	NA	NA	NA	Sudan
Auxiliar_Lymphnodes	Hemoglobin	NA	NA	NA	Sudan
Auxiliar_Lymphnodes	WBCells	NA	NA	NA	Sudan
Auxiliar_Lymphnodes	Neutrophil	NA	NA	NA	Sudan
Auxiliar_Lymphnodes	Lymphocyte	NA	NA	NA	Sudan
Auxiliar_Lymphnodes	Platelets	NA	NA	NA	Sudan
Auxiliar_Lymphnodes	ALT_Results	NA	NA	NA	Sudan
Auxiliar_Lymphnodes	Creatinine	NA	NA	NA	Sudan
Auxiliar_Lymphnodes	Albumin	NA	NA	NA	Sudan
Auxiliar_Lymphnodes	Total_Bilirubin	NA	NA	NA	Sudan
Auxiliar_Lymphnodes	Aspirate_grade	NA	NA	NA	Sudan
Auxiliar_Lymphnodes	Spleen_size	NA	NA	NA	Sudan
Auxiliar_Lymphnodes	CX3CL1	NA	NA	NA	Sudan
Auxiliar_Lymphnodes	CXCL12	NA	NA	NA	Sudan
Auxiliar_Lymphnodes	PTX3	NA	NA	NA	Sudan
Auxiliar_Lymphnodes	TGF.B1	NA	NA	NA	Sudan
Auxiliar_Lymphnodes	sCD25	NA	NA	NA	Sudan
Auxiliar_Lymphnodes	sCD40L	NA	NA	NA	Sudan
Auxiliar_Lymphnodes	sRAGE	NA	NA	NA	Sudan
Auxiliar_Lymphnodes	sST2	NA	NA	NA	Sudan
Auxiliar_Lymphnodes	sTNF.RI	NA	NA	NA	Sudan
Auxiliar_Lymphnodes	sTNF.RII	NA	NA	NA	Sudan
Auxiliar_Lymphnodes	sTREM.1	NA	NA	NA	Sudan
SSystolicBP	SDiastolicBP	0.0002	0.8529	0.0243	Sudan
SSystolicBP	Temperature	0.3954	-0.2577	0.812619	Sudan
SSystolicBP	Pulse	0.4092	-0.2505	0.816384	Sudan
SSystolicBP	Hemoglobin	0.585	0.1672	0.868909	Sudan
SSystolicBP	WBCells	0.9331	-0.0259	0.975131	Sudan
SSystolicBP	Neutrophil	0.7344	0.1043	0.909578	Sudan
SSystolicBP	Lymphocyte	0.6628	-0.1339	0.891666	Sudan
SSystolicBP	Platelets	0.1449	0.4276	0.674233	Sudan
SSystolicBP	ALT_Results	0.3539	0.2802	0.812619	Sudan
SSystolicBP	Creatinine	0.0648	0.526	0.535592	Sudan
SSystolicBP	Albumin	0.3366	0.2899	0.811446	Sudan
SSystolicBP	Total_Bilirubin	0.2172	0.3671	0.717107	Sudan
SSystolicBP	Aspirate_grade	NA	NA	NA	Sudan
SSystolicBP	Spleen_size	0.0052	-0.8026	0.1404	Sudan
SSystolicBP	CX3CL1	0.4029	0.2537	0.812619	Sudan
SSystolicBP	CXCL12	0.8532	-0.057	0.958784	Sudan
SSystolicBP	PTX3	0.154	-0.4191	0.679255	Sudan
SSystolicBP	TGF.B1	NA	NA	NA	Sudan
SSystolicBP	sCD25	0.0188	-0.6386	0.30456	Sudan
SSystolicBP	sCD40L	0.5072	-0.2024	0.8559	Sudan
SSystolicBP	sRAGE	0.8605	-0.0542	0.958784	Sudan
SSystolicBP	sST2	0.5958	-0.1625	0.874272	Sudan
SSystolicBP	sTNF.RI	0.0868	-0.4932	0.569571	Sudan
SSystolicBP	sTNF.RII	0.4653	0.2224	0.852699	Sudan
SSystolicBP	sTREM.1	0.8824	-0.0456	0.958784	Sudan
SDiastolicBP	Temperature	0.4542	-0.2278	0.852699	Sudan
SDiastolicBP	Pulse	0.713	-0.1131	0.909138	Sudan
SDiastolicBP	Hemoglobin	0.3319	0.2926	0.809756	Sudan
SDiastolicBP	WBCells	0.9548	0.0175	0.983718	Sudan
SDiastolicBP	Neutrophil	0.8494	0.0585	0.958784	Sudan
SDiastolicBP	Lymphocyte	0.8281	0.0669	0.958784	Sudan
SDiastolicBP	Platelets	0.3641	0.2745	0.812619	Sudan
SDiastolicBP	ALT_Results	0.4936	0.2088	0.854308	Sudan
SDiastolicBP	Creatinine	0.2417	0.3496	0.720662	Sudan
SDiastolicBP	Albumin	0.1821	0.3946	0.687014	Sudan
SDiastolicBP	Total_Bilirubin	0.1837	0.3933	0.687014	Sudan
SDiastolicBP	Aspirate_grade	NA	NA	NA	Sudan
SDiastolicBP	Spleen_size	0.004	-0.8159	0.124615	Sudan
SDiastolicBP	CX3CL1	0.2988	0.3123	0.780735	Sudan
SDiastolicBP	CXCL12	0.9837	-0.0063	0.998492	Sudan
SDiastolicBP	PTX3	0.5015	-0.2051	0.8559	Sudan
SDiastolicBP	TGF.B1	NA	NA	NA	Sudan
SDiastolicBP	sCD25	0.0031	-0.7509	0.114136	Sudan
SDiastolicBP	sCD40L	0.0764	-0.5079	0.552536	Sudan
SDiastolicBP	sRAGE	0.9023	-0.0379	0.959138	Sudan
SDiastolicBP	sST2	0.3994	-0.2556	0.812619	Sudan
SDiastolicBP	sTNF.RI	0.3757	-0.2682	0.812619	Sudan
SDiastolicBP	sTNF.RII	0.9185	0.0315	0.970945	Sudan
SDiastolicBP	sTREM.1	0.5151	-0.1988	0.859833	Sudan
Temperature	Pulse	0.067	0.5224	0.5427	Sudan
Temperature	Hemoglobin	0.3625	-0.2754	0.812619	Sudan
Temperature	WBCells	0.2033	0.3776	0.693225	Sudan
Temperature	Neutrophil	0.5513	0.1822	0.868909	Sudan
Temperature	Lymphocyte	0.0445	0.5644	0.466269	Sudan
Temperature	Platelets	0.8289	0.0666	0.958784	Sudan
Temperature	ALT_Results	0.4121	-0.249	0.817364	Sudan
Temperature	Creatinine	0.2209	-0.3644	0.717107	Sudan
Temperature	Albumin	0.1939	-0.3851	0.693225	Sudan
Temperature	Total_Bilirubin	0.1673	-0.4072	0.682995	Sudan
Temperature	Aspirate_grade	NA	NA	NA	Sudan
Temperature	Spleen_size	0.8902	-0.0503	0.958784	Sudan
Temperature	CX3CL1	0.3153	-0.3024	0.803123	Sudan
Temperature	CXCL12	0.3948	-0.258	0.812619	Sudan
Temperature	PTX3	0.519	-0.197	0.860707	Sudan
Temperature	TGF.B1	NA	NA	NA	Sudan
Temperature	sCD25	0.957	-0.0166	0.983718	Sudan
Temperature	sCD40L	0.4777	0.2164	0.854308	Sudan
Temperature	sRAGE	0.9283	-0.0277	0.973994	Sudan
Temperature	sST2	0.173	-0.4022	0.682995	Sudan
Temperature	sTNF.RI	0.8926	0.0416	0.958784	Sudan
Temperature	sTNF.RII	0.5371	0.1886	0.868909	Sudan
Temperature	sTREM.1	0.2417	-0.3495	0.720662	Sudan
Pulse	Hemoglobin	0.0044	-0.733	0.127286	Sudan
Pulse	WBCells	0.8098	-0.0741	0.958784	Sudan
Pulse	Neutrophil	0.8355	-0.064	0.958784	Sudan
Pulse	Lymphocyte	0.4879	0.2115	0.854308	Sudan
Pulse	Platelets	0.6778	0.1276	0.892052	Sudan
Pulse	ALT_Results	0.0166	-0.6481	0.295826	Sudan
Pulse	Creatinine	0.621	-0.1516	0.885866	Sudan
Pulse	Albumin	0.2953	-0.3145	0.776601	Sudan
Pulse	Total_Bilirubin	0.5562	-0.18	0.868909	Sudan
Pulse	Aspirate_grade	NA	NA	NA	Sudan
Pulse	Spleen_size	0.8902	-0.0503	0.958784	Sudan
Pulse	CX3CL1	0.0211	-0.6297	0.328673	Sudan
Pulse	CXCL12	0.3153	-0.3024	0.803123	Sudan
Pulse	PTX3	0.725	0.1082	0.909138	Sudan
Pulse	TGF.B1	NA	NA	NA	Sudan
Pulse	sCD25	0.8784	0.0472	0.958784	Sudan
Pulse	sCD40L	0.9498	-0.0194	0.981298	Sudan
Pulse	sRAGE	0.9283	0.0277	0.973994	Sudan
Pulse	sST2	0.1341	-0.4383	0.6705	Sudan
Pulse	sTNF.RI	0.3343	0.2913	0.810728	Sudan
Pulse	sTNF.RII	0.5555	0.1803	0.868909	Sudan
Pulse	sTREM.1	0.0115	-0.6741	0.232875	Sudan
Hemoglobin	WBCells	0.1115	0.4625	0.627188	Sudan
Hemoglobin	Neutrophil	0.1517	0.4213	0.679255	Sudan
Hemoglobin	Lymphocyte	0.7208	0.1099	0.909138	Sudan
Hemoglobin	Platelets	0.4358	-0.2369	0.836488	Sudan
Hemoglobin	ALT_Results	0.0009	0.8052	0.045	Sudan
Hemoglobin	Creatinine	0.4767	-0.2169	0.854308	Sudan
Hemoglobin	Albumin	0.2231	0.3628	0.717107	Sudan
Hemoglobin	Total_Bilirubin	0.2054	0.376	0.693225	Sudan
Hemoglobin	Aspirate_grade	NA	NA	NA	Sudan
Hemoglobin	Spleen_size	0.5614	-0.2094	0.868909	Sudan
Hemoglobin	CX3CL1	0.0281	0.6061	0.37935	Sudan
Hemoglobin	CXCL12	0.0168	0.6474	0.295826	Sudan
Hemoglobin	PTX3	0.8934	0.0413	0.958784	Sudan
Hemoglobin	TGF.B1	NA	NA	NA	Sudan
Hemoglobin	sCD25	0.4303	-0.2397	0.829864	Sudan
Hemoglobin	sCD40L	0.3282	-0.2948	0.809756	Sudan
Hemoglobin	sRAGE	0.4866	0.2121	0.854308	Sudan
Hemoglobin	sST2	0.2182	0.3664	0.717107	Sudan
Hemoglobin	sTNF.RI	0.6471	0.1405	0.888392	Sudan
Hemoglobin	sTNF.RII	0.9715	-0.011	0.991077	Sudan
Hemoglobin	sTREM.1	0.0631	0.5289	0.535592	Sudan
WBCells	Neutrophil	0.0007	0.8153	0.045	Sudan
WBCells	Lymphocyte	0.0115	0.6741	0.232875	Sudan
WBCells	Platelets	0.3207	0.2992	0.80673	Sudan
WBCells	ALT_Results	0.2573	0.3389	0.734134	Sudan
WBCells	Creatinine	0.2636	-0.3347	0.741375	Sudan
WBCells	Albumin	0.8982	-0.0394	0.958784	Sudan
WBCells	Total_Bilirubin	0.652	0.1384	0.888562	Sudan
WBCells	Aspirate_grade	NA	NA	NA	Sudan
WBCells	Spleen_size	0.2391	-0.4101	0.720662	Sudan
WBCells	CX3CL1	0.2757	0.3269	0.765943	Sudan
WBCells	CXCL12	0.1737	0.4017	0.682995	Sudan
WBCells	PTX3	0.0869	-0.4931	0.569571	Sudan
WBCells	TGF.B1	NA	NA	NA	Sudan
WBCells	sCD25	0.3496	-0.2826	0.812619	Sudan
WBCells	sCD40L	0.6128	-0.1551	0.885866	Sudan
WBCells	sRAGE	0.665	0.133	0.891666	Sudan
WBCells	sST2	0.5316	0.1911	0.868392	Sudan
WBCells	sTNF.RI	0.6716	0.1302	0.891794	Sudan
WBCells	sTNF.RII	0.2345	0.3546	0.720662	Sudan
WBCells	sTREM.1	0.1737	0.4017	0.682995	Sudan
Neutrophil	Lymphocyte	0.4793	0.2156	0.854308	Sudan
Neutrophil	Platelets	0.6148	0.1543	0.885866	Sudan
Neutrophil	ALT_Results	0.0495	0.5539	0.481179	Sudan
Neutrophil	Creatinine	0.2113	-0.3715	0.707244	Sudan
Neutrophil	Albumin	0.4531	0.2283	0.852699	Sudan
Neutrophil	Total_Bilirubin	0.8793	0.0468	0.958784	Sudan
Neutrophil	Aspirate_grade	NA	NA	NA	Sudan
Neutrophil	Spleen_size	0.2898	-0.372	0.767118	Sudan
Neutrophil	CX3CL1	0.3929	0.259	0.812619	Sudan
Neutrophil	CXCL12	0.0553	0.5427	0.509011	Sudan
Neutrophil	PTX3	0.3188	-0.3003	0.80673	Sudan
Neutrophil	TGF.B1	NA	NA	NA	Sudan
Neutrophil	sCD25	0.4924	-0.2094	0.854308	Sudan
Neutrophil	sCD40L	0.9715	-0.011	0.991077	Sudan
Neutrophil	sRAGE	0.6341	0.146	0.888392	Sudan
Neutrophil	sST2	0.8581	0.0551	0.958784	Sudan
Neutrophil	sTNF.RI	0.7268	0.1074	0.909138	Sudan
Neutrophil	sTNF.RII	0.1186	0.4545	0.64044	Sudan
Neutrophil	sTREM.1	0.2334	0.3554	0.720662	Sudan
Lymphocyte	Platelets	0.3895	0.2608	0.812619	Sudan
Lymphocyte	ALT_Results	0.7311	-0.1057	0.909138	Sudan
Lymphocyte	Creatinine	0.7482	-0.0988	0.915081	Sudan
Lymphocyte	Albumin	0.2028	-0.378	0.693225	Sudan
Lymphocyte	Total_Bilirubin	0.8565	0.0557	0.958784	Sudan
Lymphocyte	Aspirate_grade	NA	NA	NA	Sudan
Lymphocyte	Spleen_size	0.2391	-0.4101	0.720662	Sudan
Lymphocyte	CX3CL1	0.8149	0.0721	0.958784	Sudan
Lymphocyte	CXCL12	0.914	0.0333	0.969031	Sudan
Lymphocyte	PTX3	0.1796	-0.3967	0.687014	Sudan
Lymphocyte	TGF.B1	NA	NA	NA	Sudan
Lymphocyte	sCD25	0.288	-0.319	0.767118	Sudan
Lymphocyte	sCD40L	0.2498	-0.344	0.733109	Sudan
Lymphocyte	sRAGE	0.8571	0.0555	0.958784	Sudan
Lymphocyte	sST2	0.9928	-0.0028	1	Sudan
Lymphocyte	sTNF.RI	0.5617	0.1775	0.868909	Sudan
Lymphocyte	sTNF.RII	0.7318	0.1054	0.909138	Sudan
Lymphocyte	sTREM.1	0.8713	-0.0499	0.958784	Sudan
Platelets	ALT_Results	0.3573	-0.2782	0.812619	Sudan
Platelets	Creatinine	0.5769	0.1708	0.868909	Sudan
Platelets	Albumin	0.5099	-0.2011	0.856886	Sudan
Platelets	Total_Bilirubin	0.5856	0.167	0.868909	Sudan
Platelets	Aspirate_grade	NA	NA	NA	Sudan
Platelets	Spleen_size	0.0426	-0.6482	0.466269	Sudan
Platelets	CX3CL1	0.656	0.1374	0.888562	Sudan
Platelets	CXCL12	0.1298	-0.4451	0.66543	Sudan
Platelets	PTX3	0.0003	-0.8571	0.0243	Sudan
Platelets	TGF.B1	NA	NA	NA	Sudan
Platelets	sCD25	0.0449	-0.5714	0.466269	Sudan
Platelets	sCD40L	0.5785	0.1703	0.868909	Sudan
Platelets	sRAGE	0.6168	-0.1538	0.885866	Sudan
Platelets	sST2	0.459	-0.2253	0.852699	Sudan
Platelets	sTNF.RI	0.0381	-0.5879	0.453838	Sudan
Platelets	sTNF.RII	0.8348	-0.0659	0.958784	Sudan
Platelets	sTREM.1	0.6428	0.1429	0.888392	Sudan
ALT_Results	Creatinine	0.6042	-0.1588	0.883397	Sudan
ALT_Results	Albumin	0.364	0.2745	0.812619	Sudan
ALT_Results	Total_Bilirubin	0.4024	0.254	0.812619	Sudan
ALT_Results	Aspirate_grade	NA	NA	NA	Sudan
ALT_Results	Spleen_size	0.5795	-0.2001	0.868909	Sudan
ALT_Results	CX3CL1	0.2574	0.3388	0.734134	Sudan
ALT_Results	CXCL12	0.0029	0.7548	0.114136	Sudan
ALT_Results	PTX3	0.8581	0.0551	0.958784	Sudan
ALT_Results	TGF.B1	NA	NA	NA	Sudan
ALT_Results	sCD25	0.6406	-0.1433	0.888392	Sudan
ALT_Results	sCD40L	0.8792	-0.0468	0.958784	Sudan
ALT_Results	sRAGE	0.3524	0.281	0.812619	Sudan
ALT_Results	sST2	0.4751	0.2176	0.854308	Sudan
ALT_Results	sTNF.RI	0.7268	0.1074	0.909138	Sudan
ALT_Results	sTNF.RII	0.5219	0.1956	0.860707	Sudan
ALT_Results	sTREM.1	0.1896	0.3884	0.691784	Sudan
Creatinine	Albumin	0.6185	0.1527	0.885866	Sudan
Creatinine	Total_Bilirubin	0.2634	0.3349	0.741375	Sudan
Creatinine	Aspirate_grade	NA	NA	NA	Sudan
Creatinine	Spleen_size	0.1849	-0.4564	0.687014	Sudan
Creatinine	CX3CL1	0.4413	0.2342	0.84305	Sudan
Creatinine	CXCL12	0.4694	-0.2204	0.853224	Sudan
Creatinine	PTX3	0.8231	-0.0689	0.958784	Sudan
Creatinine	TGF.B1	NA	NA	NA	Sudan
Creatinine	sCD25	0.6212	-0.1515	0.885866	Sudan
Creatinine	sCD40L	0.6471	-0.1405	0.888392	Sudan
Creatinine	sRAGE	0.5894	-0.1653	0.868909	Sudan
Creatinine	sST2	0.3982	0.2562	0.812619	Sudan
Creatinine	sTNF.RI	0.458	-0.2259	0.852699	Sudan
Creatinine	sTNF.RII	0.3142	0.303	0.803123	Sudan
Creatinine	sTREM.1	0.8022	0.0771	0.958784	Sudan
Albumin	Total_Bilirubin	0.5031	0.2043	0.8559	Sudan
Albumin	Aspirate_grade	NA	NA	NA	Sudan
Albumin	Spleen_size	0.5771	-0.2013	0.868909	Sudan
Albumin	CX3CL1	0.0309	0.5978	0.403694	Sudan
Albumin	CXCL12	0.8065	0.0754	0.958784	Sudan
Albumin	PTX3	0.5159	0.1984	0.859833	Sudan
Albumin	TGF.B1	NA	NA	NA	Sudan
Albumin	sCD25	0.498	-0.2067	0.855133	Sudan
Albumin	sCD40L	0.8633	-0.0531	0.958784	Sudan
Albumin	sRAGE	0.062	-0.5308	0.535592	Sudan
Albumin	sST2	1	0	1	Sudan
Albumin	sTNF.RI	0.8919	-0.0419	0.958784	Sudan
Albumin	sTNF.RII	0.9206	-0.0307	0.970945	Sudan
Albumin	sTREM.1	0.5841	0.1676	0.868909	Sudan
Total_Bilirubin	Aspirate_grade	NA	NA	NA	Sudan
Total_Bilirubin	Spleen_size	0.0933	-0.5585	0.581331	Sudan
Total_Bilirubin	CX3CL1	0.4983	0.2066	0.855133	Sudan
Total_Bilirubin	CXCL12	0.2278	0.3594	0.720662	Sudan
Total_Bilirubin	PTX3	0.876	-0.0481	0.958784	Sudan
Total_Bilirubin	TGF.B1	NA	NA	NA	Sudan
Total_Bilirubin	sCD25	0.2868	-0.3198	0.767118	Sudan
Total_Bilirubin	sCD40L	0.3744	-0.2689	0.812619	Sudan
Total_Bilirubin	sRAGE	0.9342	0.0255	0.975131	Sudan
Total_Bilirubin	sST2	0.1605	0.4132	0.682995	Sudan
Total_Bilirubin	sTNF.RI	0.2357	0.3538	0.720662	Sudan
Total_Bilirubin	sTNF.RII	0.3692	0.2717	0.812619	Sudan
Total_Bilirubin	sTREM.1	0.6784	0.1274	0.892052	Sudan
Aspirate_grade	Spleen_size	NA	NA	NA	Sudan
Aspirate_grade	CX3CL1	NA	NA	NA	Sudan
Aspirate_grade	CXCL12	NA	NA	NA	Sudan
Aspirate_grade	PTX3	NA	NA	NA	Sudan
Aspirate_grade	TGF.B1	NA	NA	NA	Sudan
Aspirate_grade	sCD25	NA	NA	NA	Sudan
Aspirate_grade	sCD40L	NA	NA	NA	Sudan
Aspirate_grade	sRAGE	NA	NA	NA	Sudan
Aspirate_grade	sST2	NA	NA	NA	Sudan
Aspirate_grade	sTNF.RI	NA	NA	NA	Sudan
Aspirate_grade	sTNF.RII	NA	NA	NA	Sudan
Aspirate_grade	sTREM.1	NA	NA	NA	Sudan
Spleen_size	CX3CL1	0.5567	-0.2119	0.868909	Sudan
Spleen_size	CXCL12	0.6673	-0.1558	0.891666	Sudan
Spleen_size	PTX3	0.0426	0.6482	0.466269	Sudan
Spleen_size	TGF.B1	NA	NA	NA	Sudan
Spleen_size	sCD25	0.0071	0.7854	0.178676	Sudan
Spleen_size	sCD40L	0.1367	0.5049	0.674233	Sudan
Spleen_size	sRAGE	0.8373	0.0748	0.958784	Sudan
Spleen_size	sST2	0.7708	0.106	0.931863	Sudan
Spleen_size	sTNF.RI	0.465	0.2618	0.852699	Sudan
Spleen_size	sTNF.RII	0.2222	-0.4238	0.717107	Sudan
Spleen_size	sTREM.1	0.6547	0.1621	0.888562	Sudan
CX3CL1	CXCL12	0.9494	0.022	0.981298	Sudan
CX3CL1	PTX3	0.6298	-0.1484	0.888392	Sudan
CX3CL1	TGF.B1	NA	NA	NA	Sudan
CX3CL1	sCD25	0.1057	-0.4725	0.627188	Sudan
CX3CL1	sCD40L	0.7232	-0.1099	0.909138	Sudan
CX3CL1	sRAGE	0.459	-0.2253	0.852699	Sudan
CX3CL1	sST2	0.5785	0.1703	0.868909	Sudan
CX3CL1	sTNF.RI	0.3534	-0.2802	0.812619	Sudan
CX3CL1	sTNF.RII	0.6298	-0.1484	0.888392	Sudan
CX3CL1	sTREM.1	0.0075	0.7198	0.178676	Sudan
CXCL12	PTX3	0.3247	0.2967	0.80677	Sudan
CXCL12	TGF.B1	NA	NA	NA	Sudan
CXCL12	sCD25	0.4935	0.2088	0.854308	Sudan
CXCL12	sCD40L	0.2799	-0.3242	0.765943	Sudan
CXCL12	sRAGE	0.0642	0.533	0.535592	Sudan
CXCL12	sST2	0.0553	0.5495	0.509011	Sudan
CXCL12	sTNF.RI	0.036	0.5934	0.441818	Sudan
CXCL12	sTNF.RII	0.1149	0.4615	0.628845	Sudan
CXCL12	sTREM.1	0.3733	0.2692	0.812619	Sudan
PTX3	TGF.B1	NA	NA	NA	Sudan
PTX3	sCD25	0.1103	0.467	0.627188	Sudan
PTX3	sCD40L	0.6298	-0.1484	0.888392	Sudan
PTX3	sRAGE	0.3938	0.2582	0.812619	Sudan
PTX3	sST2	0.6693	0.1319	0.891666	Sudan
PTX3	sTNF.RI	0.036	0.5934	0.441818	Sudan
PTX3	sTNF.RII	1	0	1	Sudan
PTX3	sTREM.1	0.5785	-0.1703	0.868909	Sudan
TGF.B1	sCD25	NA	NA	NA	Sudan
TGF.B1	sCD40L	NA	NA	NA	Sudan
TGF.B1	sRAGE	NA	NA	NA	Sudan
TGF.B1	sST2	NA	NA	NA	Sudan
TGF.B1	sTNF.RI	NA	NA	NA	Sudan
TGF.B1	sTNF.RII	NA	NA	NA	Sudan
TGF.B1	sTREM.1	NA	NA	NA	Sudan
sCD25	sCD40L	0.3247	0.2967	0.80677	Sudan
sCD25	sRAGE	0.656	0.1374	0.888562	Sudan
sCD25	sST2	0.085	0.5	0.569571	Sudan
sCD25	sTNF.RI	0.2799	0.3242	0.765943	Sudan
sCD25	sTNF.RII	0.5536	0.1813	0.868909	Sudan
sCD25	sTREM.1	0.9928	0.0055	1	Sudan
sCD40L	sRAGE	0.3436	-0.2857	0.812619	Sudan
sCD40L	sST2	0.6826	-0.1264	0.89467	Sudan
sCD40L	sTNF.RI	0.2024	-0.3791	0.693225	Sudan
sCD40L	sTNF.RII	0.7096	-0.1154	0.909138	Sudan
sCD40L	sTREM.1	0.6168	0.1538	0.885866	Sudan
sRAGE	sST2	0.3733	0.2692	0.812619	Sudan
sRAGE	sTNF.RI	0.415	0.2473	0.817364	Sudan
sRAGE	sTNF.RII	0.2886	0.3187	0.767118	Sudan
sRAGE	sTREM.1	0.5785	0.1703	0.868909	Sudan
sST2	sTNF.RI	0.2886	0.3187	0.767118	Sudan
sST2	sTNF.RII	0.1459	0.4286	0.674233	Sudan
sST2	sTREM.1	0.0499	0.5604	0.481179	Sudan
sTNF.RI	sTNF.RII	0.2799	0.3242	0.765943	Sudan
sTNF.RI	sTREM.1	0.5053	-0.2033	0.8559	Sudan
sTNF.RII	sTREM.1	0.8632	0.0549	0.958784	Sudan

## Sheet: Sudan_V2
P1	P2	Pvalue	Cor	P_adjust	country
Age	Height	0.072	0.5145	0.397643	Sudan
Age	Weight	0.0046	0.73	0.114014	Sudan
Age	Hepatomegaly	NA	NA	NA	Sudan
Age	Splenomegaly	0.3709	-0.2708	0.723272	Sudan
Age	Auxiliar_Lymphnodes	NA	NA	NA	Sudan
Age	SSystolicBP	0.0067	0.7083	0.12492	Sudan
Age	SDiastolicBP	0.053	0.5472	0.375327	Sudan
Age	Temperature	0.7457	0.0998	0.909749	Sudan
Age	Pulse	0.0071	-0.7048	0.12492	Sudan
Age	Hemoglobin	0.754	0.0964	0.913967	Sudan
Age	WBCells	0.7571	-0.0952	0.913967	Sudan
Age	Neutrophil	0.6267	0.1492	0.844232	Sudan
Age	Lymphocyte	0.3174	-0.3011	0.671572	Sudan
Age	Platelets	0.6999	0.1185	0.879947	Sudan
Age	ALT_Results	0.3247	0.328	0.67874	Sudan
Age	Creatinine	0.0005	0.8721	0.0347	Sudan
Age	Albumin	0.761	-0.1039	0.913967	Sudan
Age	Total_Bilirubin	0.0848	0.5423	0.397643	Sudan
Age	Aspirate_grade	NA	NA	NA	Sudan
Age	Spleen_size	NA	NA	NA	Sudan
Age	CX3CL1	0.458	0.2259	0.765736	Sudan
Age	CXCL12	0.8863	0.0441	0.949247	Sudan
Age	PTX3	0.9288	-0.0275	0.967849	Sudan
Age	TGF.B1	NA	NA	NA	Sudan
Age	sCD25	0.1371	-0.4353	0.453083	Sudan
Age	sCD40L	0.0065	-0.7107	0.12492	Sudan
Age	sRAGE	0.051	0.551	0.371579	Sudan
Age	sST2	0.5279	-0.1928	0.798402	Sudan
Age	sTNF.RI	0.6733	0.1295	0.865315	Sudan
Age	sTNF.RII	0.3096	0.3058	0.659087	Sudan
Age	sTREM.1	0.2671	0.3324	0.609761	Sudan
Height	Weight	0	0.9161	0	Sudan
Height	Hepatomegaly	NA	NA	NA	Sudan
Height	Splenomegaly	0.4461	-0.2318	0.754472	Sudan
Height	Auxiliar_Lymphnodes	NA	NA	NA	Sudan
Height	SSystolicBP	0.0395	0.5757	0.311511	Sudan
Height	SDiastolicBP	0.1931	0.3857	0.538806	Sudan
Height	Temperature	0.9632	0.0142	0.983031	Sudan
Height	Pulse	0.0016	-0.7808	0.05899	Sudan
Height	Hemoglobin	0.017	0.6465	0.203414	Sudan
Height	WBCells	0.3852	-0.2631	0.731152	Sudan
Height	Neutrophil	0.5516	-0.1821	0.811579	Sudan
Height	Lymphocyte	0.4188	-0.2455	0.742686	Sudan
Height	Platelets	0.3433	-0.2861	0.697247	Sudan
Height	ALT_Results	0.1686	0.4465	0.51691	Sudan
Height	Creatinine	0.4479	0.2557	0.754472	Sudan
Height	Albumin	0.0591	0.5843	0.393485	Sudan
Height	Total_Bilirubin	0.0946	0.5286	0.397798	Sudan
Height	Aspirate_grade	NA	NA	NA	Sudan
Height	Spleen_size	NA	NA	NA	Sudan
Height	CX3CL1	0.0266	0.6107	0.236672	Sudan
Height	CXCL12	0.9006	0.0385	0.949873	Sudan
Height	PTX3	0.59	-0.1651	0.822209	Sudan
Height	TGF.B1	NA	NA	NA	Sudan
Height	sCD25	0.0019	-0.773	0.0599364	Sudan
Height	sCD40L	0.1972	-0.3824	0.538806	Sudan
Height	sRAGE	0.5285	0.1926	0.798402	Sudan
Height	sST2	0.6475	0.1403	0.85107	Sudan
Height	sTNF.RI	0.1705	-0.4044	0.51691	Sudan
Height	sTNF.RII	0.8583	0.055	0.944102	Sudan
Height	sTREM.1	0.0168	0.6474	0.203414	Sudan
Weight	Hepatomegaly	NA	NA	NA	Sudan
Weight	Splenomegaly	0.4467	-0.2315	0.754472	Sudan
Weight	Auxiliar_Lymphnodes	NA	NA	NA	Sudan
Weight	SSystolicBP	0.0226	0.6242	0.211951	Sudan
Weight	SDiastolicBP	0.1234	0.4494	0.428198	Sudan
Weight	Temperature	0.8973	0.0398	0.949873	Sudan
Weight	Pulse	0.001	-0.8029	0.0477125	Sudan
Weight	Hemoglobin	0.0581	0.544	0.393485	Sudan
Weight	WBCells	0.8303	-0.066	0.933306	Sudan
Weight	Neutrophil	1	0	1	Sudan
Weight	Lymphocyte	0.7133	-0.1129	0.890342	Sudan
Weight	Platelets	0.5536	-0.1813	0.811579	Sudan
Weight	ALT_Results	0.4021	0.2818	0.738379	Sudan
Weight	Creatinine	0.1544	0.4601	0.482674	Sudan
Weight	Albumin	0.4104	0.2765	0.741712	Sudan
Weight	Total_Bilirubin	0.1007	0.5206	0.397798	Sudan
Weight	Aspirate_grade	NA	NA	NA	Sudan
Weight	Spleen_size	NA	NA	NA	Sudan
Weight	CX3CL1	0.0673	0.5275	0.397643	Sudan
Weight	CXCL12	0.7925	-0.0824	0.925918	Sudan
Weight	PTX3	0.7785	-0.0879	0.921793	Sudan
Weight	TGF.B1	NA	NA	NA	Sudan
Weight	sCD25	0.0044	-0.7527	0.114014	Sudan
Weight	sCD40L	0.0812	-0.5055	0.397643	Sudan
Weight	sRAGE	0.4043	0.2527	0.738379	Sudan
Weight	sST2	0.8065	0.0769	0.930344	Sudan
Weight	sTNF.RI	0.3247	-0.2967	0.67874	Sudan
Weight	sTNF.RII	0.415	0.2473	0.742686	Sudan
Weight	sTREM.1	0.0146	0.6575	0.202648	Sudan
Hepatomegaly	Splenomegaly	NA	NA	NA	Sudan
Hepatomegaly	Auxiliar_Lymphnodes	NA	NA	NA	Sudan
Hepatomegaly	SSystolicBP	NA	NA	NA	Sudan
Hepatomegaly	SDiastolicBP	NA	NA	NA	Sudan
Hepatomegaly	Temperature	NA	NA	NA	Sudan
Hepatomegaly	Pulse	NA	NA	NA	Sudan
Hepatomegaly	Hemoglobin	NA	NA	NA	Sudan
Hepatomegaly	WBCells	NA	NA	NA	Sudan
Hepatomegaly	Neutrophil	NA	NA	NA	Sudan
Hepatomegaly	Lymphocyte	NA	NA	NA	Sudan
Hepatomegaly	Platelets	NA	NA	NA	Sudan
Hepatomegaly	ALT_Results	NA	NA	NA	Sudan
Hepatomegaly	Creatinine	NA	NA	NA	Sudan
Hepatomegaly	Albumin	NA	NA	NA	Sudan
Hepatomegaly	Total_Bilirubin	NA	NA	NA	Sudan
Hepatomegaly	Aspirate_grade	NA	NA	NA	Sudan
Hepatomegaly	Spleen_size	NA	NA	NA	Sudan
Hepatomegaly	CX3CL1	NA	NA	NA	Sudan
Hepatomegaly	CXCL12	NA	NA	NA	Sudan
Hepatomegaly	PTX3	NA	NA	NA	Sudan
Hepatomegaly	TGF.B1	NA	NA	NA	Sudan
Hepatomegaly	sCD25	NA	NA	NA	Sudan
Hepatomegaly	sCD40L	NA	NA	NA	Sudan
Hepatomegaly	sRAGE	NA	NA	NA	Sudan
Hepatomegaly	sST2	NA	NA	NA	Sudan
Hepatomegaly	sTNF.RI	NA	NA	NA	Sudan
Hepatomegaly	sTNF.RII	NA	NA	NA	Sudan
Hepatomegaly	sTREM.1	NA	NA	NA	Sudan
Splenomegaly	Auxiliar_Lymphnodes	NA	NA	NA	Sudan
Splenomegaly	SSystolicBP	0.5838	-0.1677	0.816849	Sudan
Splenomegaly	SDiastolicBP	1	0	1	Sudan
Splenomegaly	Temperature	0.0977	0.479	0.397798	Sudan
Splenomegaly	Pulse	0.5049	0.2035	0.79339	Sudan
Splenomegaly	Hemoglobin	0.6147	-0.1543	0.839332	Sudan
Splenomegaly	WBCells	0.1106	0.4635	0.397798	Sudan
Splenomegaly	Neutrophil	0.1101	0.4642	0.397798	Sudan
Splenomegaly	Lymphocyte	0.1101	0.4642	0.397798	Sudan
Splenomegaly	Platelets	0.1112	0.4629	0.397798	Sudan
Splenomegaly	ALT_Results	NA	NA	NA	Sudan
Splenomegaly	Creatinine	NA	NA	NA	Sudan
Splenomegaly	Albumin	NA	NA	NA	Sudan
Splenomegaly	Total_Bilirubin	NA	NA	NA	Sudan
Splenomegaly	Aspirate_grade	NA	NA	NA	Sudan
Splenomegaly	Spleen_size	NA	NA	NA	Sudan
Splenomegaly	CX3CL1	0.1112	-0.4629	0.397798	Sudan
Splenomegaly	CXCL12	0.1112	0.4629	0.397798	Sudan
Splenomegaly	PTX3	0.1112	0.4629	0.397798	Sudan
Splenomegaly	TGF.B1	NA	NA	NA	Sudan
Splenomegaly	sCD25	0.193	0.3858	0.538806	Sudan
Splenomegaly	sCD40L	0.1112	0.4629	0.397798	Sudan
Splenomegaly	sRAGE	0.3049	0.3086	0.657145	Sudan
Splenomegaly	sST2	0.6147	-0.1543	0.839332	Sudan
Splenomegaly	sTNF.RI	0.4467	0.2315	0.754472	Sudan
Splenomegaly	sTNF.RII	0.3049	0.3086	0.657145	Sudan
Splenomegaly	sTREM.1	0.3716	-0.2704	0.723272	Sudan
Auxiliar_Lymphnodes	SSystolicBP	NA	NA	NA	Sudan
Auxiliar_Lymphnodes	SDiastolicBP	NA	NA	NA	Sudan
Auxiliar_Lymphnodes	Temperature	NA	NA	NA	Sudan
Auxiliar_Lymphnodes	Pulse	NA	NA	NA	Sudan
Auxiliar_Lymphnodes	Hemoglobin	NA	NA	NA	Sudan
Auxiliar_Lymphnodes	WBCells	NA	NA	NA	Sudan
Auxiliar_Lymphnodes	Neutrophil	NA	NA	NA	Sudan
Auxiliar_Lymphnodes	Lymphocyte	NA	NA	NA	Sudan
Auxiliar_Lymphnodes	Platelets	NA	NA	NA	Sudan
Auxiliar_Lymphnodes	ALT_Results	NA	NA	NA	Sudan
Auxiliar_Lymphnodes	Creatinine	NA	NA	NA	Sudan
Auxiliar_Lymphnodes	Albumin	NA	NA	NA	Sudan
Auxiliar_Lymphnodes	Total_Bilirubin	NA	NA	NA	Sudan
Auxiliar_Lymphnodes	Aspirate_grade	NA	NA	NA	Sudan
Auxiliar_Lymphnodes	Spleen_size	NA	NA	NA	Sudan
Auxiliar_Lymphnodes	CX3CL1	NA	NA	NA	Sudan
Auxiliar_Lymphnodes	CXCL12	NA	NA	NA	Sudan
Auxiliar_Lymphnodes	PTX3	NA	NA	NA	Sudan
Auxiliar_Lymphnodes	TGF.B1	NA	NA	NA	Sudan
Auxiliar_Lymphnodes	sCD25	NA	NA	NA	Sudan
Auxiliar_Lymphnodes	sCD40L	NA	NA	NA	Sudan
Auxiliar_Lymphnodes	sRAGE	NA	NA	NA	Sudan
Auxiliar_Lymphnodes	sST2	NA	NA	NA	Sudan
Auxiliar_Lymphnodes	sTNF.RI	NA	NA	NA	Sudan
Auxiliar_Lymphnodes	sTNF.RII	NA	NA	NA	Sudan
Auxiliar_Lymphnodes	sTREM.1	NA	NA	NA	Sudan
SSystolicBP	SDiastolicBP	0	0.9305	0	Sudan
SSystolicBP	Temperature	0.2512	0.343	0.589666	Sudan
SSystolicBP	Pulse	0.012	-0.6712	0.181043	Sudan
SSystolicBP	Hemoglobin	0.221	0.3644	0.555703	Sudan
SSystolicBP	WBCells	0.8881	0.0434	0.949247	Sudan
SSystolicBP	Neutrophil	0.6114	0.1557	0.839332	Sudan
SSystolicBP	Lymphocyte	0.6786	-0.1273	0.865714	Sudan
SSystolicBP	Platelets	0.8615	0.0538	0.944102	Sudan
SSystolicBP	ALT_Results	0.0495	0.6032	0.371579	Sudan
SSystolicBP	Creatinine	0.0642	0.5751	0.397643	Sudan
SSystolicBP	Albumin	0.7267	0.1193	0.896663	Sudan
SSystolicBP	Total_Bilirubin	0.172	0.4434	0.51691	Sudan
SSystolicBP	Aspirate_grade	NA	NA	NA	Sudan
SSystolicBP	Spleen_size	NA	NA	NA	Sudan
SSystolicBP	CX3CL1	0.205	0.3763	0.538902	Sudan
SSystolicBP	CXCL12	0.4931	0.2091	0.79339	Sudan
SSystolicBP	PTX3	0.5316	-0.1911	0.798551	Sudan
SSystolicBP	TGF.B1	NA	NA	NA	Sudan
SSystolicBP	sCD25	0.1192	-0.454	0.422065	Sudan
SSystolicBP	sCD40L	0.0827	-0.4988	0.397643	Sudan
SSystolicBP	sRAGE	0.0706	0.5167	0.397643	Sudan
SSystolicBP	sST2	0.5647	0.1762	0.811579	Sudan
SSystolicBP	sTNF.RI	0.8311	-0.0657	0.933306	Sudan
SSystolicBP	sTNF.RII	0.7859	0.0836	0.924239	Sudan
SSystolicBP	sTREM.1	0.1388	0.4336	0.454374	Sudan
SDiastolicBP	Temperature	0.235	0.3542	0.57243	Sudan
SDiastolicBP	Pulse	0.0621	-0.5305	0.397643	Sudan
SDiastolicBP	Hemoglobin	0.4827	0.214	0.79008	Sudan
SDiastolicBP	WBCells	0.2842	0.3214	0.640495	Sudan
SDiastolicBP	Neutrophil	0.1924	0.3862	0.538806	Sudan
SDiastolicBP	Lymphocyte	0.7804	0.0858	0.921793	Sudan
SDiastolicBP	Platelets	0.576	0.1712	0.812488	Sudan
SDiastolicBP	ALT_Results	0.1014	0.5196	0.397798	Sudan
SDiastolicBP	Creatinine	0.2165	0.4051	0.552649	Sudan
SDiastolicBP	Albumin	0.8643	0.0585	0.944102	Sudan
SDiastolicBP	Total_Bilirubin	0.2943	0.348	0.649417	Sudan
SDiastolicBP	Aspirate_grade	NA	NA	NA	Sudan
SDiastolicBP	Spleen_size	NA	NA	NA	Sudan
SDiastolicBP	CX3CL1	0.576	0.1712	0.812488	Sudan
SDiastolicBP	CXCL12	0.6759	0.1284	0.865451	Sudan
SDiastolicBP	PTX3	0.3971	-0.2568	0.738379	Sudan
SDiastolicBP	TGF.B1	NA	NA	NA	Sudan
SDiastolicBP	sCD25	0.2849	-0.321	0.640495	Sudan
SDiastolicBP	sCD40L	0.1937	-0.3852	0.538806	Sudan
SDiastolicBP	sRAGE	0.0726	0.5136	0.397643	Sudan
SDiastolicBP	sST2	0.4827	0.214	0.79008	Sudan
SDiastolicBP	sTNF.RI	0.9447	-0.0214	0.975628	Sudan
SDiastolicBP	sTNF.RII	0.781	0.0856	0.921793	Sudan
SDiastolicBP	sTREM.1	0.236	0.3536	0.57243	Sudan
Temperature	Pulse	0.3615	-0.2759	0.71273	Sudan
Temperature	Hemoglobin	0.8392	0.0625	0.939363	Sudan
Temperature	WBCells	0.8898	0.0427	0.949247	Sudan
Temperature	Neutrophil	0.8171	-0.0713	0.930344	Sudan
Temperature	Lymphocyte	0.8099	0.0741	0.930344	Sudan
Temperature	Platelets	0.5269	0.1933	0.798402	Sudan
Temperature	ALT_Results	0.7691	0.1004	0.920268	Sudan
Temperature	Creatinine	0.6425	0.1581	0.849029	Sudan
Temperature	Albumin	0.9718	0.0121	0.983133	Sudan
Temperature	Total_Bilirubin	0.9776	0.0096	0.986126	Sudan
Temperature	Aspirate_grade	NA	NA	NA	Sudan
Temperature	Spleen_size	NA	NA	NA	Sudan
Temperature	CX3CL1	0.5646	-0.1762	0.811579	Sudan
Temperature	CXCL12	0.0223	0.6254	0.211951	Sudan
Temperature	PTX3	0.2891	0.3184	0.643062	Sudan
Temperature	TGF.B1	NA	NA	NA	Sudan
Temperature	sCD25	0.8827	0.0455	0.949247	Sudan
Temperature	sCD40L	0.4434	0.2331	0.754472	Sudan
Temperature	sRAGE	0.8827	0.0455	0.949247	Sudan
Temperature	sST2	0.9559	0.0171	0.980096	Sudan
Temperature	sTNF.RI	0.8536	0.0569	0.944102	Sudan
Temperature	sTNF.RII	0.8536	0.0569	0.944102	Sudan
Temperature	sTREM.1	0.6563	-0.1366	0.856803	Sudan
Pulse	Hemoglobin	0.1007	-0.4754	0.397798	Sudan
Pulse	WBCells	0.6568	0.1364	0.856803	Sudan
Pulse	Neutrophil	0.777	0.0872	0.921793	Sudan
Pulse	Lymphocyte	0.4743	0.218	0.787474	Sudan
Pulse	Platelets	0.6435	0.142	0.849029	Sudan
Pulse	ALT_Results	0.2027	-0.4164	0.538902	Sudan
Pulse	Creatinine	0.2016	-0.4173	0.538902	Sudan
Pulse	Albumin	0.2331	-0.392	0.57243	Sudan
Pulse	Total_Bilirubin	0.0828	-0.5453	0.397643	Sudan
Pulse	Aspirate_grade	NA	NA	NA	Sudan
Pulse	Spleen_size	NA	NA	NA	Sudan
Pulse	CX3CL1	0.1079	-0.4667	0.397798	Sudan
Pulse	CXCL12	0.685	-0.1246	0.866869	Sudan
Pulse	PTX3	0.6366	0.1449	0.849029	Sudan
Pulse	TGF.B1	NA	NA	NA	Sudan
Pulse	sCD25	0.0041	0.7362	0.114014	Sudan
Pulse	sCD40L	0.1723	0.4029	0.51691	Sudan
Pulse	sRAGE	0.4938	-0.2087	0.79339	Sudan
Pulse	sST2	0.583	-0.1681	0.816849	Sudan
Pulse	sTNF.RI	0.3731	0.2696	0.723272	Sudan
Pulse	sTNF.RII	0.8582	0.0551	0.944102	Sudan
Pulse	sTREM.1	0.0601	-0.5341	0.393485	Sudan
Hemoglobin	WBCells	0.936	-0.0248	0.969528	Sudan
Hemoglobin	Neutrophil	0.6277	-0.1488	0.844232	Sudan
Hemoglobin	Lymphocyte	0.8652	0.0523	0.944102	Sudan
Hemoglobin	Platelets	0.2024	-0.3791	0.538902	Sudan
Hemoglobin	ALT_Results	0.1292	0.4909	0.443885	Sudan
Hemoglobin	Creatinine	0.6689	-0.1458	0.862856	Sudan
Hemoglobin	Albumin	0.0514	0.5991	0.371579	Sudan
Hemoglobin	Total_Bilirubin	0.3989	0.2831	0.738379	Sudan
Hemoglobin	Aspirate_grade	NA	NA	NA	Sudan
Hemoglobin	Spleen_size	NA	NA	NA	Sudan
Hemoglobin	CX3CL1	0	0.8956	0	Sudan
Hemoglobin	CXCL12	0.935	0.0275	0.969528	Sudan
Hemoglobin	PTX3	0.6826	-0.1264	0.866869	Sudan
Hemoglobin	TGF.B1	NA	NA	NA	Sudan
Hemoglobin	sCD25	0.0053	-0.7418	0.114944	Sudan
Hemoglobin	sCD40L	0.8918	0.044	0.949247	Sudan
Hemoglobin	sRAGE	0.459	-0.2253	0.765736	Sudan
Hemoglobin	sST2	0.074	0.5165	0.397643	Sudan
Hemoglobin	sTNF.RI	0.0129	-0.6813	0.186512	Sudan
Hemoglobin	sTNF.RII	0.5053	-0.2033	0.79339	Sudan
Hemoglobin	sTREM.1	0.0072	0.7043	0.12492	Sudan
WBCells	Neutrophil	0.0009	0.8041	0.0477125	Sudan
WBCells	Lymphocyte	0.0001	0.8759	0.008675	Sudan
WBCells	Platelets	0.254	0.3411	0.59153	Sudan
WBCells	ALT_Results	0.5637	-0.1959	0.811579	Sudan
WBCells	Creatinine	0.5536	-0.2009	0.811579	Sudan
WBCells	Albumin	0.1873	-0.4296	0.538806	Sudan
WBCells	Total_Bilirubin	0.3938	-0.286	0.738379	Sudan
WBCells	Aspirate_grade	NA	NA	NA	Sudan
WBCells	Spleen_size	NA	NA	NA	Sudan
WBCells	CX3CL1	0.5712	-0.1733	0.812488	Sudan
WBCells	CXCL12	0.2581	-0.3384	0.597071	Sudan
WBCells	PTX3	0.9077	-0.0358	0.951577	Sudan
WBCells	TGF.B1	NA	NA	NA	Sudan
WBCells	sCD25	0.687	0.1238	0.866869	Sudan
WBCells	sCD40L	0.7272	0.1073	0.896663	Sudan
WBCells	sRAGE	0.7272	0.1073	0.896663	Sudan
WBCells	sST2	0.3433	0.2861	0.697247	Sudan
WBCells	sTNF.RI	0.9006	-0.0385	0.949873	Sudan
WBCells	sTNF.RII	0.5047	0.2036	0.79339	Sudan
WBCells	sTREM.1	0.5645	0.1763	0.811579	Sudan
Neutrophil	Lymphocyte	0.0799	0.5028	0.397643	Sudan
Neutrophil	Platelets	0.2373	0.3526	0.57243	Sudan
Neutrophil	ALT_Results	0.7287	0.1185	0.896663	Sudan
Neutrophil	Creatinine	0.3871	0.29	0.731152	Sudan
Neutrophil	Albumin	0.6153	-0.1709	0.839332	Sudan
Neutrophil	Total_Bilirubin	0.4941	0.2311	0.79339	Sudan
Neutrophil	Aspirate_grade	NA	NA	NA	Sudan
Neutrophil	Spleen_size	NA	NA	NA	Sudan
Neutrophil	CX3CL1	0.4195	-0.2452	0.742686	Sudan
Neutrophil	CXCL12	0.4249	-0.2424	0.744219	Sudan
Neutrophil	PTX3	0.7472	-0.0992	0.909749	Sudan
Neutrophil	TGF.B1	NA	NA	NA	Sudan
Neutrophil	sCD25	0.8231	0.0689	0.930344	Sudan
Neutrophil	sCD40L	0.6602	-0.135	0.858013	Sudan
Neutrophil	sRAGE	0.1485	0.4242	0.476886	Sudan
Neutrophil	sST2	0.516	-0.1983	0.798402	Sudan
Neutrophil	sTNF.RI	0.9857	-0.0055	0.991414	Sudan
Neutrophil	sTNF.RII	0.5957	0.1625	0.826832	Sudan
Neutrophil	sTREM.1	0.9074	0.0359	0.951577	Sudan
Lymphocyte	Platelets	0.3877	0.2617	0.731152	Sudan
Lymphocyte	ALT_Results	0.3095	-0.3379	0.659087	Sudan
Lymphocyte	Creatinine	0.2166	-0.405	0.552649	Sudan
Lymphocyte	Albumin	0.1059	-0.5139	0.397798	Sudan
Lymphocyte	Total_Bilirubin	0.1024	-0.5183	0.397798	Sudan
Lymphocyte	Aspirate_grade	NA	NA	NA	Sudan
Lymphocyte	Spleen_size	NA	NA	NA	Sudan
Lymphocyte	CX3CL1	0.7953	-0.0799	0.925991	Sudan
Lymphocyte	CXCL12	0.2657	-0.3333	0.609761	Sudan
Lymphocyte	PTX3	0.8161	0.0716	0.930344	Sudan
Lymphocyte	TGF.B1	NA	NA	NA	Sudan
Lymphocyte	sCD25	0.4468	0.2314	0.754472	Sudan
Lymphocyte	sCD40L	0.4808	0.2149	0.79008	Sudan
Lymphocyte	sRAGE	0.8231	-0.0689	0.930344	Sudan
Lymphocyte	sST2	0.1089	0.4656	0.397798	Sudan
Lymphocyte	sTNF.RI	0.7884	-0.0826	0.924239	Sudan
Lymphocyte	sTNF.RII	0.6341	0.146	0.849029	Sudan
Lymphocyte	sTREM.1	0.5035	0.2041	0.79339	Sudan
Platelets	ALT_Results	0.3414	0.3182	0.697247	Sudan
Platelets	Creatinine	0.1498	0.4647	0.476886	Sudan
Platelets	Albumin	0.1077	-0.5116	0.397798	Sudan
Platelets	Total_Bilirubin	0.9575	0.0183	0.980096	Sudan
Platelets	Aspirate_grade	NA	NA	NA	Sudan
Platelets	Spleen_size	NA	NA	NA	Sudan
Platelets	CX3CL1	0.1955	-0.3846	0.538806	Sudan
Platelets	CXCL12	0.6168	0.1538	0.839332	Sudan
Platelets	PTX3	0.849	0.0604	0.944102	Sudan
Platelets	TGF.B1	NA	NA	NA	Sudan
Platelets	sCD25	0.0673	0.5275	0.397643	Sudan
Platelets	sCD40L	0.4258	-0.2418	0.744219	Sudan
Platelets	sRAGE	0.0381	0.5879	0.307458	Sudan
Platelets	sST2	0.737	0.1044	0.903671	Sudan
Platelets	sTNF.RI	0.1888	0.3901	0.538806	Sudan
Platelets	sTNF.RII	0.135	0.4396	0.453083	Sudan
Platelets	sTREM.1	0.8164	0.0715	0.930344	Sudan
ALT_Results	Creatinine	0.2515	0.3781	0.589666	Sudan
ALT_Results	Albumin	0.2046	0.4148	0.538902	Sudan
ALT_Results	Total_Bilirubin	0.0086	0.7443	0.142105	Sudan
ALT_Results	Aspirate_grade	NA	NA	NA	Sudan
ALT_Results	Spleen_size	NA	NA	NA	Sudan
ALT_Results	CX3CL1	0.037	0.6455	0.307458	Sudan
ALT_Results	CXCL12	0.5391	0.2091	0.806326	Sudan
ALT_Results	PTX3	0.0759	-0.5636	0.397643	Sudan
ALT_Results	TGF.B1	NA	NA	NA	Sudan
ALT_Results	sCD25	0.1728	-0.4455	0.51691	Sudan
ALT_Results	sCD40L	0.1214	-0.5	0.425513	Sudan
ALT_Results	sRAGE	0.0936	0.5364	0.397798	Sudan
ALT_Results	sST2	0.5209	0.2182	0.798402	Sudan
ALT_Results	sTNF.RI	0.2861	-0.3545	0.640495	Sudan
ALT_Results	sTNF.RII	0.2994	-0.3455	0.653408	Sudan
ALT_Results	sTREM.1	0.0478	0.6182	0.368591	Sudan
Creatinine	Albumin	0.5723	-0.1917	0.812488	Sudan
Creatinine	Total_Bilirubin	0.1972	0.4211	0.538806	Sudan
Creatinine	Aspirate_grade	NA	NA	NA	Sudan
Creatinine	Spleen_size	NA	NA	NA	Sudan
Creatinine	CX3CL1	0.9258	-0.0319	0.967628	Sudan
Creatinine	CXCL12	0.3539	0.3098	0.705766	Sudan
Creatinine	PTX3	0.6203	0.1686	0.840797	Sudan
Creatinine	TGF.B1	NA	NA	NA	Sudan
Creatinine	sCD25	0.9682	0.0137	0.983133	Sudan
Creatinine	sCD40L	0.0193	-0.6879	0.211951	Sudan
Creatinine	sRAGE	0.0011	0.8428	0.0477125	Sudan
Creatinine	sST2	0.2515	-0.3781	0.589666	Sudan
Creatinine	sTNF.RI	0.3319	0.3235	0.689637	Sudan
Creatinine	sTNF.RII	0.0881	0.5376	0.397798	Sudan
Creatinine	sTREM.1	0.8732	0.0547	0.949247	Sudan
Albumin	Total_Bilirubin	0.1059	0.5139	0.397798	Sudan
Albumin	Aspirate_grade	NA	NA	NA	Sudan
Albumin	Spleen_size	NA	NA	NA	Sudan
Albumin	CX3CL1	0.1358	0.4793	0.453083	Sudan
Albumin	CXCL12	0.4186	0.2719	0.742686	Sudan
Albumin	PTX3	0.5223	-0.2166	0.798402	Sudan
Albumin	TGF.B1	NA	NA	NA	Sudan
Albumin	sCD25	0.0118	-0.7236	0.181043	Sudan
Albumin	sCD40L	0.4268	0.2673	0.744219	Sudan
Albumin	sRAGE	0.6652	-0.1475	0.861285	Sudan
Albumin	sST2	0.7979	-0.0876	0.925991	Sudan
Albumin	sTNF.RI	0.0838	-0.5438	0.397643	Sudan
Albumin	sTNF.RII	0.097	-0.5254	0.397798	Sudan
Albumin	sTREM.1	0.5133	0.2212	0.798402	Sudan
Total_Bilirubin	Aspirate_grade	NA	NA	NA	Sudan
Total_Bilirubin	Spleen_size	NA	NA	NA	Sudan
Total_Bilirubin	CX3CL1	0.2149	0.4064	0.552649	Sudan
Total_Bilirubin	CXCL12	0.9575	0.0183	0.980096	Sudan
Total_Bilirubin	PTX3	0.0905	-0.5343	0.397798	Sudan
Total_Bilirubin	TGF.B1	NA	NA	NA	Sudan
Total_Bilirubin	sCD25	0.0359	-0.6347	0.307458	Sudan
Total_Bilirubin	sCD40L	0.075	-0.5571	0.397643	Sudan
Total_Bilirubin	sRAGE	0.2206	0.4018	0.555703	Sudan
Total_Bilirubin	sST2	0.4069	-0.2785	0.739237	Sudan
Total_Bilirubin	sTNF.RI	0.2957	-0.347	0.649417	Sudan
Total_Bilirubin	sTNF.RII	0.3602	-0.3059	0.71273	Sudan
Total_Bilirubin	sTREM.1	0.2149	0.4064	0.552649	Sudan
Aspirate_grade	Spleen_size	NA	NA	NA	Sudan
Aspirate_grade	CX3CL1	NA	NA	NA	Sudan
Aspirate_grade	CXCL12	NA	NA	NA	Sudan
Aspirate_grade	PTX3	NA	NA	NA	Sudan
Aspirate_grade	TGF.B1	NA	NA	NA	Sudan
Aspirate_grade	sCD25	NA	NA	NA	Sudan
Aspirate_grade	sCD40L	NA	NA	NA	Sudan
Aspirate_grade	sRAGE	NA	NA	NA	Sudan
Aspirate_grade	sST2	NA	NA	NA	Sudan
Aspirate_grade	sTNF.RI	NA	NA	NA	Sudan
Aspirate_grade	sTNF.RII	NA	NA	NA	Sudan
Aspirate_grade	sTREM.1	NA	NA	NA	Sudan
Spleen_size	CX3CL1	NA	NA	NA	Sudan
Spleen_size	CXCL12	NA	NA	NA	Sudan
Spleen_size	PTX3	NA	NA	NA	Sudan
Spleen_size	TGF.B1	NA	NA	NA	Sudan
Spleen_size	sCD25	NA	NA	NA	Sudan
Spleen_size	sCD40L	NA	NA	NA	Sudan
Spleen_size	sRAGE	NA	NA	NA	Sudan
Spleen_size	sST2	NA	NA	NA	Sudan
Spleen_size	sTNF.RI	NA	NA	NA	Sudan
Spleen_size	sTNF.RII	NA	NA	NA	Sudan
Spleen_size	sTREM.1	NA	NA	NA	Sudan
CX3CL1	CXCL12	0.5292	-0.1923	0.798402	Sudan
CX3CL1	PTX3	0.224	-0.3626	0.559194	Sudan
CX3CL1	TGF.B1	NA	NA	NA	Sudan
CX3CL1	sCD25	0.0053	-0.7418	0.114944	Sudan
CX3CL1	sCD40L	0.3835	-0.2637	0.731152	Sudan
CX3CL1	sRAGE	0.5053	-0.2033	0.79339	Sudan
CX3CL1	sST2	0.0706	0.522	0.397643	Sudan
CX3CL1	sTNF.RI	0.016	-0.6648	0.203414	Sudan
CX3CL1	sTNF.RII	0.2392	-0.3516	0.57243	Sudan
CX3CL1	sTREM.1	0.0017	0.7785	0.05899	Sudan
CXCL12	PTX3	0.0223	0.6374	0.211951	Sudan
CXCL12	TGF.B1	NA	NA	NA	Sudan
CXCL12	sCD25	0.5292	0.1923	0.798402	Sudan
CXCL12	sCD40L	0.1516	0.4231	0.478229	Sudan
CXCL12	sRAGE	0.2392	0.3516	0.57243	Sudan
CXCL12	sST2	0.566	-0.1758	0.811579	Sudan
CXCL12	sTNF.RI	0.135	0.4396	0.453083	Sudan
CXCL12	sTNF.RII	0.3534	0.2802	0.705766	Sudan
CXCL12	sTREM.1	0.1802	-0.3961	0.534439	Sudan
PTX3	TGF.B1	NA	NA	NA	Sudan
PTX3	sCD25	0.1822	0.3956	0.535792	Sudan
PTX3	sCD40L	0.0553	0.5495	0.383782	Sudan
PTX3	sRAGE	0.566	0.1758	0.811579	Sudan
PTX3	sST2	0.4043	-0.2527	0.738379	Sudan
PTX3	sTNF.RI	0.0381	0.5879	0.307458	Sudan
PTX3	sTNF.RII	0.0223	0.6374	0.211951	Sudan
PTX3	sTREM.1	0.0668	-0.5227	0.397643	Sudan
TGF.B1	sCD25	NA	NA	NA	Sudan
TGF.B1	sCD40L	NA	NA	NA	Sudan
TGF.B1	sRAGE	NA	NA	NA	Sudan
TGF.B1	sST2	NA	NA	NA	Sudan
TGF.B1	sTNF.RI	NA	NA	NA	Sudan
TGF.B1	sTNF.RII	NA	NA	NA	Sudan
TGF.B1	sTREM.1	NA	NA	NA	Sudan
sCD25	sCD40L	0.3835	0.2637	0.731152	Sudan
sCD25	sRAGE	0.5053	0.2033	0.79339	Sudan
sCD25	sST2	0.566	-0.1758	0.811579	Sudan
sCD25	sTNF.RI	0.0196	0.6484	0.211951	Sudan
sCD25	sTNF.RII	0.3534	0.2802	0.705766	Sudan
sCD25	sTREM.1	0.0152	-0.6547	0.202862	Sudan
sCD40L	sRAGE	0.1459	-0.4286	0.473152	Sudan
sCD40L	sST2	0.8206	0.0714	0.930344	Sudan
sCD40L	sTNF.RI	0.6428	0.1429	0.849029	Sudan
sCD40L	sTNF.RII	0.8918	0.044	0.949247	Sudan
sCD40L	sTREM.1	0.0833	-0.4979	0.397643	Sudan
sRAGE	sST2	0.4367	-0.2363	0.754472	Sudan
sRAGE	sTNF.RI	0.0812	0.5055	0.397643	Sudan
sRAGE	sTNF.RII	0.0812	0.5055	0.397643	Sudan
sRAGE	sTREM.1	0.9715	0.011	0.983133	Sudan
sST2	sTNF.RI	0.3436	-0.2857	0.697247	Sudan
sST2	sTNF.RII	0.7096	-0.1154	0.888921	Sudan
sST2	sTREM.1	0.0203	0.6327	0.211951	Sudan
sTNF.RI	sTNF.RII	0.0209	0.6429	0.211951	Sudan
sTNF.RI	sTREM.1	0.0258	-0.6135	0.235595	Sudan
sTNF.RII	sTREM.1	0.7612	-0.0935	0.913967	Sudan

## Sheet: Uganda_V1
P1	P2	Pvalue	Cor	P_adjust	country
Age	Height	0.0021	0.691	0.037975	Uganda
Age	Weight	0	0.9003	0	Uganda
Age	Hepatomegaly	NA	NA	NA	Uganda
Age	Splenomegaly	1	0	1	Uganda
Age	Auxiliar_Lymphnodes	NA	NA	NA	Uganda
Age	SSystolicBP	0.7304	-0.1177	0.947025	Uganda
Age	SDiastolicBP	0.9891	0.0047	1	Uganda
Age	Temperature	0.7966	-0.0676	0.947025	Uganda
Age	Pulse	0.3927	-0.2294	0.764731	Uganda
Age	Hemoglobin	0.1187	-0.393	0.410578	Uganda
Age	WBCells	0.1075	-0.4043	0.385579	Uganda
Age	Neutrophil	0.0657	-0.4561	0.288018	Uganda
Age	Lymphocyte	0.0824	-0.4332	0.335255	Uganda
Age	Platelets	0.0795	-0.437	0.3286	Uganda
Age	ALT_Results	0.0433	-0.4951	0.244055	Uganda
Age	Creatinine	0.2679	0.2848	0.639077	Uganda
Age	Albumin	0.0634	-0.4596	0.285903	Uganda
Age	Total_Bilirubin	0.0729	0.4458	0.307171	Uganda
Age	Aspirate_grade	0.8096	-0.068	0.947025	Uganda
Age	Spleen_size	0.6871	0.1238	0.947025	Uganda
Age	CX3CL1	0.6781	-0.1169	0.947025	Uganda
Age	CXCL12	0.7167	0.1023	0.947025	Uganda
Age	PTX3	0.5537	-0.1663	0.890021	Uganda
Age	TGF.B1	0.9479	0.0185	1	Uganda
Age	sCD25	0.0584	0.4988	0.273328	Uganda
Age	sCD40L	0.1602	-0.3818	0.515731	Uganda
Age	sRAGE	0.0842	0.4604	0.335255	Uganda
Age	sST2	0.9639	0.0128	1	Uganda
Age	sTNF.RI	0.2936	0.2905	0.677779	Uganda
Age	sTNF.RII	0.3064	0.2832	0.688643	Uganda
Age	sTREM.1	0.5018	-0.1882	0.83762	Uganda
Height	Weight	0.0021	0.6921	0.037975	Uganda
Height	Hepatomegaly	NA	NA	NA	Uganda
Height	Splenomegaly	0.6253	0.1277	0.929384	Uganda
Height	Auxiliar_Lymphnodes	NA	NA	NA	Uganda
Height	SSystolicBP	0.798	0.0876	0.947025	Uganda
Height	SDiastolicBP	0.2957	0.347	0.679015	Uganda
Height	Temperature	0.6131	0.1322	0.921161	Uganda
Height	Pulse	0.7543	-0.085	0.947025	Uganda
Height	Hemoglobin	0.4937	-0.1782	0.830488	Uganda
Height	WBCells	0.4307	-0.2047	0.792234	Uganda
Height	Neutrophil	0.3487	-0.2423	0.719633	Uganda
Height	Lymphocyte	0.5322	-0.1629	0.861846	Uganda
Height	Platelets	0.2737	-0.2815	0.643024	Uganda
Height	ALT_Results	0.5309	-0.1634	0.861846	Uganda
Height	Creatinine	0.6639	0.1137	0.947025	Uganda
Height	Albumin	0.2056	-0.3233	0.573103	Uganda
Height	Total_Bilirubin	0.2576	0.2907	0.625924	Uganda
Height	Aspirate_grade	0.5714	-0.159	0.902437	Uganda
Height	Spleen_size	0.6699	0.1309	0.947025	Uganda
Height	CX3CL1	0.9848	0.0054	1	Uganda
Height	CXCL12	0.4458	0.2131	0.799493	Uganda
Height	PTX3	0.8892	-0.0394	0.991574	Uganda
Height	TGF.B1	0.6579	0.1247	0.947025	Uganda
Height	sCD25	0.1806	0.3653	0.544308	Uganda
Height	sCD40L	0.5926	-0.1504	0.910327	Uganda
Height	sRAGE	0.2305	0.3295	0.612893	Uganda
Height	sST2	0.6061	-0.145	0.919746	Uganda
Height	sTNF.RI	0.4736	0.2005	0.813793	Uganda
Height	sTNF.RII	0.9193	0.0286	0.99744	Uganda
Height	sTREM.1	0.9646	-0.0125	1	Uganda
Weight	Hepatomegaly	NA	NA	NA	Uganda
Weight	Splenomegaly	0.7457	0.085	0.947025	Uganda
Weight	Auxiliar_Lymphnodes	NA	NA	NA	Uganda
Weight	SSystolicBP	0.4531	-0.2529	0.803075	Uganda
Weight	SDiastolicBP	1	0	1	Uganda
Weight	Temperature	0.8161	-0.061	0.947025	Uganda
Weight	Pulse	0.1344	-0.3909	0.443206	Uganda
Weight	Hemoglobin	0.0592	-0.4663	0.273328	Uganda
Weight	WBCells	0.0404	-0.5012	0.2387	Uganda
Weight	Neutrophil	0.0174	-0.5678	0.153636	Uganda
Weight	Lymphocyte	0.0461	-0.4896	0.247328	Uganda
Weight	Platelets	0.0368	-0.5092	0.224946	Uganda
Weight	ALT_Results	0.1309	-0.3814	0.437005	Uganda
Weight	Creatinine	0.1657	0.3521	0.517365	Uganda
Weight	Albumin	0.1348	-0.3779	0.443206	Uganda
Weight	Total_Bilirubin	0.0592	0.4663	0.273328	Uganda
Weight	Aspirate_grade	0.7578	-0.087	0.947025	Uganda
Weight	Spleen_size	0.3274	0.2953	0.699959	Uganda
Weight	CX3CL1	0.558	-0.1643	0.893624	Uganda
Weight	CXCL12	0.8525	0.0536	0.965509	Uganda
Weight	PTX3	0.3074	-0.2821	0.688643	Uganda
Weight	TGF.B1	0.7921	-0.0744	0.947025	Uganda
Weight	sCD25	0.1297	0.4107	0.436355	Uganda
Weight	sCD40L	0.3074	-0.2821	0.688643	Uganda
Weight	sRAGE	0.2592	0.3107	0.625924	Uganda
Weight	sST2	0.8124	-0.0679	0.947025	Uganda
Weight	sTNF.RI	0.4114	0.2286	0.778006	Uganda
Weight	sTNF.RII	0.6858	0.1143	0.947025	Uganda
Weight	sTREM.1	0.3538	-0.2571	0.719633	Uganda
Hepatomegaly	Splenomegaly	NA	NA	NA	Uganda
Hepatomegaly	Auxiliar_Lymphnodes	NA	NA	NA	Uganda
Hepatomegaly	SSystolicBP	NA	NA	NA	Uganda
Hepatomegaly	SDiastolicBP	NA	NA	NA	Uganda
Hepatomegaly	Temperature	NA	NA	NA	Uganda
Hepatomegaly	Pulse	NA	NA	NA	Uganda
Hepatomegaly	Hemoglobin	NA	NA	NA	Uganda
Hepatomegaly	WBCells	NA	NA	NA	Uganda
Hepatomegaly	Neutrophil	NA	NA	NA	Uganda
Hepatomegaly	Lymphocyte	NA	NA	NA	Uganda
Hepatomegaly	Platelets	NA	NA	NA	Uganda
Hepatomegaly	ALT_Results	NA	NA	NA	Uganda
Hepatomegaly	Creatinine	NA	NA	NA	Uganda
Hepatomegaly	Albumin	NA	NA	NA	Uganda
Hepatomegaly	Total_Bilirubin	NA	NA	NA	Uganda
Hepatomegaly	Aspirate_grade	NA	NA	NA	Uganda
Hepatomegaly	Spleen_size	NA	NA	NA	Uganda
Hepatomegaly	CX3CL1	NA	NA	NA	Uganda
Hepatomegaly	CXCL12	NA	NA	NA	Uganda
Hepatomegaly	PTX3	NA	NA	NA	Uganda
Hepatomegaly	TGF.B1	NA	NA	NA	Uganda
Hepatomegaly	sCD25	NA	NA	NA	Uganda
Hepatomegaly	sCD40L	NA	NA	NA	Uganda
Hepatomegaly	sRAGE	NA	NA	NA	Uganda
Hepatomegaly	sST2	NA	NA	NA	Uganda
Hepatomegaly	sTNF.RI	NA	NA	NA	Uganda
Hepatomegaly	sTNF.RII	NA	NA	NA	Uganda
Hepatomegaly	sTREM.1	NA	NA	NA	Uganda
Splenomegaly	Auxiliar_Lymphnodes	NA	NA	NA	Uganda
Splenomegaly	SSystolicBP	1	0	1	Uganda
Splenomegaly	SDiastolicBP	0.6618	0.1491	0.947025	Uganda
Splenomegaly	Temperature	0.5823	0.1437	0.902596	Uganda
Splenomegaly	Pulse	0.3802	-0.2354	0.750031	Uganda
Splenomegaly	Hemoglobin	0.9141	0.0283	0.99733	Uganda
Splenomegaly	WBCells	0.1151	-0.3965	0.406831	Uganda
Splenomegaly	Neutrophil	0.0257	-0.5385	0.189197	Uganda
Splenomegaly	Lymphocyte	0.7871	0.0708	0.947025	Uganda
Splenomegaly	Platelets	0.2235	-0.3116	0.606522	Uganda
Splenomegaly	ALT_Results	0.9141	-0.0283	0.99733	Uganda
Splenomegaly	Creatinine	0.0366	0.5098	0.224946	Uganda
Splenomegaly	Albumin	1	0	1	Uganda
Splenomegaly	Total_Bilirubin	0.1015	0.4107	0.383117	Uganda
Splenomegaly	Aspirate_grade	0.0445	-0.5249	0.247328	Uganda
Splenomegaly	Spleen_size	NA	NA	NA	Uganda
Splenomegaly	CX3CL1	0.0122	-0.6281	0.115104	Uganda
Splenomegaly	CXCL12	0.7104	-0.1047	0.947025	Uganda
Splenomegaly	PTX3	0.7104	-0.1047	0.947025	Uganda
Splenomegaly	TGF.B1	0.0473	-0.5193	0.247328	Uganda
Splenomegaly	sCD25	0.0647	-0.4885	0.286529	Uganda
Splenomegaly	sCD40L	0.3137	0.2791	0.691095	Uganda
Splenomegaly	sRAGE	0.7104	-0.1047	0.947025	Uganda
Splenomegaly	sST2	0.0198	-0.5932	0.165254	Uganda
Splenomegaly	sTNF.RI	0.0453	-0.5234	0.247328	Uganda
Splenomegaly	sTNF.RII	0.8048	-0.0698	0.947025	Uganda
Splenomegaly	sTREM.1	0.0305	-0.5583	0.197567	Uganda
Auxiliar_Lymphnodes	SSystolicBP	NA	NA	NA	Uganda
Auxiliar_Lymphnodes	SDiastolicBP	NA	NA	NA	Uganda
Auxiliar_Lymphnodes	Temperature	NA	NA	NA	Uganda
Auxiliar_Lymphnodes	Pulse	NA	NA	NA	Uganda
Auxiliar_Lymphnodes	Hemoglobin	NA	NA	NA	Uganda
Auxiliar_Lymphnodes	WBCells	NA	NA	NA	Uganda
Auxiliar_Lymphnodes	Neutrophil	NA	NA	NA	Uganda
Auxiliar_Lymphnodes	Lymphocyte	NA	NA	NA	Uganda
Auxiliar_Lymphnodes	Platelets	NA	NA	NA	Uganda
Auxiliar_Lymphnodes	ALT_Results	NA	NA	NA	Uganda
Auxiliar_Lymphnodes	Creatinine	NA	NA	NA	Uganda
Auxiliar_Lymphnodes	Albumin	NA	NA	NA	Uganda
Auxiliar_Lymphnodes	Total_Bilirubin	NA	NA	NA	Uganda
Auxiliar_Lymphnodes	Aspirate_grade	NA	NA	NA	Uganda
Auxiliar_Lymphnodes	Spleen_size	NA	NA	NA	Uganda
Auxiliar_Lymphnodes	CX3CL1	NA	NA	NA	Uganda
Auxiliar_Lymphnodes	CXCL12	NA	NA	NA	Uganda
Auxiliar_Lymphnodes	PTX3	NA	NA	NA	Uganda
Auxiliar_Lymphnodes	TGF.B1	NA	NA	NA	Uganda
Auxiliar_Lymphnodes	sCD25	NA	NA	NA	Uganda
Auxiliar_Lymphnodes	sCD40L	NA	NA	NA	Uganda
Auxiliar_Lymphnodes	sRAGE	NA	NA	NA	Uganda
Auxiliar_Lymphnodes	sST2	NA	NA	NA	Uganda
Auxiliar_Lymphnodes	sTNF.RI	NA	NA	NA	Uganda
Auxiliar_Lymphnodes	sTNF.RII	NA	NA	NA	Uganda
Auxiliar_Lymphnodes	sTREM.1	NA	NA	NA	Uganda
SSystolicBP	SDiastolicBP	0.0001	0.9083	0.00482222	Uganda
SSystolicBP	Temperature	0.8354	0.0711	0.961707	Uganda
SSystolicBP	Pulse	0.0001	0.9058	0.00482222	Uganda
SSystolicBP	Hemoglobin	0.0678	0.5688	0.293917	Uganda
SSystolicBP	WBCells	0.0008	0.8532	0.0231467	Uganda
SSystolicBP	Neutrophil	0.0279	0.6575	0.189197	Uganda
SSystolicBP	Lymphocyte	0.0013	0.8368	0.0296947	Uganda
SSystolicBP	Platelets	0.2407	0.3862	0.625532	Uganda
SSystolicBP	ALT_Results	0.106	0.5138	0.384452	Uganda
SSystolicBP	Creatinine	0.7473	0.1101	0.947025	Uganda
SSystolicBP	Albumin	0.3492	0.3127	0.719633	Uganda
SSystolicBP	Total_Bilirubin	0.8935	-0.0459	0.991574	Uganda
SSystolicBP	Aspirate_grade	0.4101	-0.2937	0.778006	Uganda
SSystolicBP	Spleen_size	0.3743	0.3376	0.745166	Uganda
SSystolicBP	CX3CL1	0.9149	-0.0418	0.99733	Uganda
SSystolicBP	CXCL12	0.4308	-0.3013	0.792234	Uganda
SSystolicBP	PTX3	0.5739	0.2176	0.902437	Uganda
SSystolicBP	TGF.B1	0.6889	0.1558	0.947025	Uganda
SSystolicBP	sCD25	0.9149	0.0418	0.99733	Uganda
SSystolicBP	sCD40L	0.8979	-0.0502	0.991574	Uganda
SSystolicBP	sRAGE	0.4444	0.2929	0.799493	Uganda
SSystolicBP	sST2	0.8473	-0.0753	0.965509	Uganda
SSystolicBP	sTNF.RI	0.7313	-0.1339	0.947025	Uganda
SSystolicBP	sTNF.RII	0.7313	0.1339	0.947025	Uganda
SSystolicBP	sTREM.1	0.8979	0.0502	0.991574	Uganda
SDiastolicBP	Temperature	0.9672	-0.0141	1	Uganda
SDiastolicBP	Pulse	0.0056	0.7699	0.06944	Uganda
SDiastolicBP	Hemoglobin	0.3711	0.3	0.7422	Uganda
SDiastolicBP	WBCells	0.0168	0.7182	0.1519	Uganda
SDiastolicBP	Neutrophil	0.1941	0.4237	0.565365	Uganda
SDiastolicBP	Lymphocyte	0.0082	0.7472	0.0868	Uganda
SDiastolicBP	Platelets	0.9364	0.0273	1	Uganda
SDiastolicBP	ALT_Results	0.225	0.4	0.606522	Uganda
SDiastolicBP	Creatinine	0.1825	0.4364	0.546241	Uganda
SDiastolicBP	Albumin	0.7694	0.1002	0.947025	Uganda
SDiastolicBP	Total_Bilirubin	0.5209	0.2182	0.857355	Uganda
SDiastolicBP	Aspirate_grade	0.4161	-0.2901	0.778394	Uganda
SDiastolicBP	Spleen_size	0.1017	0.5799	0.383117	Uganda
SDiastolicBP	CX3CL1	1	0	1	Uganda
SDiastolicBP	CXCL12	0.81	-0.1	0.947025	Uganda
SDiastolicBP	PTX3	0.4101	0.3167	0.778006	Uganda
SDiastolicBP	TGF.B1	0.6044	0.2008	0.919746	Uganda
SDiastolicBP	sCD25	0.9816	0.0167	1	Uganda
SDiastolicBP	sCD40L	0.6134	-0.2	0.921161	Uganda
SDiastolicBP	sRAGE	0.5809	0.2167	0.902596	Uganda
SDiastolicBP	sST2	0.81	-0.1	0.947025	Uganda
SDiastolicBP	sTNF.RI	0.7435	-0.1333	0.947025	Uganda
SDiastolicBP	sTNF.RII	0.7756	0.1167	0.947025	Uganda
SDiastolicBP	sTREM.1	0.81	0.1	0.947025	Uganda
Temperature	Pulse	0.6101	-0.1381	0.921161	Uganda
Temperature	Hemoglobin	0.9169	-0.0274	0.99733	Uganda
Temperature	WBCells	0.3608	-0.2365	0.724941	Uganda
Temperature	Neutrophil	0.4259	-0.2067	0.789917	Uganda
Temperature	Lymphocyte	0.9395	-0.0199	1	Uganda
Temperature	Platelets	0.9358	0.0212	1	Uganda
Temperature	ALT_Results	0.8052	0.0647	0.947025	Uganda
Temperature	Creatinine	0.5936	-0.1394	0.910327	Uganda
Temperature	Albumin	0.7073	0.0983	0.947025	Uganda
Temperature	Total_Bilirubin	0.4913	-0.1792	0.829666	Uganda
Temperature	Aspirate_grade	0.7843	-0.0773	0.947025	Uganda
Temperature	Spleen_size	0.4589	-0.2255	0.803075	Uganda
Temperature	CX3CL1	0.1024	-0.4381	0.383117	Uganda
Temperature	CXCL12	0.1628	0.3797	0.515731	Uganda
Temperature	PTX3	0.7073	0.1059	0.947025	Uganda
Temperature	TGF.B1	0.4848	-0.1956	0.825111	Uganda
Temperature	sCD25	1	0	1	Uganda
Temperature	sCD40L	0.1628	0.3797	0.515731	Uganda
Temperature	sRAGE	0.9691	0.011	1	Uganda
Temperature	sST2	0.4096	-0.23	0.778006	Uganda
Temperature	sTNF.RI	0.8565	-0.0511	0.965509	Uganda
Temperature	sTNF.RII	0.4487	-0.2117	0.801382	Uganda
Temperature	sTREM.1	0.2487	-0.3176	0.625924	Uganda
Pulse	Hemoglobin	0.027	0.5509	0.189197	Uganda
Pulse	WBCells	0.0017	0.7192	0.0351333	Uganda
Pulse	Neutrophil	0.0212	0.5697	0.170385	Uganda
Pulse	Lymphocyte	0.0008	0.7522	0.0231467	Uganda
Pulse	Platelets	0.2442	0.309	0.625924	Uganda
Pulse	ALT_Results	0.2364	0.3139	0.619104	Uganda
Pulse	Creatinine	0.5318	-0.1689	0.861846	Uganda
Pulse	Albumin	0.2514	0.3046	0.625924	Uganda
Pulse	Total_Bilirubin	0.2506	-0.3051	0.625924	Uganda
Pulse	Aspirate_grade	0.9958	0.0015	1	Uganda
Pulse	Spleen_size	0.9433	-0.0231	1	Uganda
Pulse	CX3CL1	0.3565	0.2668	0.719633	Uganda
Pulse	CXCL12	0.1651	-0.3925	0.517365	Uganda
Pulse	PTX3	0.6796	0.1213	0.947025	Uganda
Pulse	TGF.B1	0.4586	0.2159	0.803075	Uganda
Pulse	sCD25	0.4819	0.2051	0.823404	Uganda
Pulse	sCD40L	0.3774	-0.2558	0.747907	Uganda
Pulse	sRAGE	0.9582	-0.0154	1	Uganda
Pulse	sST2	0.625	0.1433	0.929384	Uganda
Pulse	sTNF.RI	0.7931	0.0772	0.947025	Uganda
Pulse	sTNF.RII	0.2191	0.3506	0.601832	Uganda
Pulse	sTREM.1	0.4628	0.2139	0.803421	Uganda
Hemoglobin	WBCells	0.0273	0.5337	0.189197	Uganda
Hemoglobin	Neutrophil	0.042	0.4979	0.239842	Uganda
Hemoglobin	Lymphocyte	0.0021	0.6908	0.037975	Uganda
Hemoglobin	Platelets	0.008	0.6196	0.0868	Uganda
Hemoglobin	ALT_Results	0.0187	0.5628	0.159133	Uganda
Hemoglobin	Creatinine	0.0209	-0.5546	0.170385	Uganda
Hemoglobin	Albumin	0.0004	0.7644	0.0157818	Uganda
Hemoglobin	Total_Bilirubin	0.1153	-0.3963	0.406831	Uganda
Hemoglobin	Aspirate_grade	0.6827	0.1152	0.947025	Uganda
Hemoglobin	Spleen_size	0.224	-0.3621	0.606522	Uganda
Hemoglobin	CX3CL1	0.2563	-0.3128	0.625924	Uganda
Hemoglobin	CXCL12	0.3936	-0.2377	0.764731	Uganda
Hemoglobin	PTX3	0.268	-0.3056	0.639077	Uganda
Hemoglobin	TGF.B1	0.1283	-0.4107	0.435017	Uganda
Hemoglobin	sCD25	0.0564	-0.5022	0.268985	Uganda
Hemoglobin	sCD40L	0.101	0.4397	0.383117	Uganda
Hemoglobin	sRAGE	0.5844	-0.1537	0.902596	Uganda
Hemoglobin	sST2	0.0639	-0.4897	0.285903	Uganda
Hemoglobin	sTNF.RI	0.0289	-0.563	0.192012	Uganda
Hemoglobin	sTNF.RII	0.9647	-0.0125	1	Uganda
Hemoglobin	sTREM.1	0.1615	-0.3807	0.515731	Uganda
WBCells	Neutrophil	0	0.911	0	Uganda
WBCells	Lymphocyte	0.0001	0.7939	0.00482222	Uganda
WBCells	Platelets	0.0223	0.5497	0.172839	Uganda
WBCells	ALT_Results	0.0064	0.6327	0.0771556	Uganda
WBCells	Creatinine	0.3836	-0.2258	0.753314	Uganda
WBCells	Albumin	0.2011	0.3264	0.570724	Uganda
WBCells	Total_Bilirubin	0.1862	-0.3368	0.550029	Uganda
WBCells	Aspirate_grade	0.5721	0.1587	0.902437	Uganda
WBCells	Spleen_size	0.7376	-0.1031	0.947025	Uganda
WBCells	CX3CL1	0.2767	0.3	0.645633	Uganda
WBCells	CXCL12	0.3469	-0.2607	0.719633	Uganda
WBCells	PTX3	0.6953	0.1107	0.947025	Uganda
WBCells	TGF.B1	0.3109	0.2807	0.688643	Uganda
WBCells	sCD25	0.8025	0.0714	0.947025	Uganda
WBCells	sCD40L	0.7827	0.0786	0.947025	Uganda
WBCells	sRAGE	0.9847	0.0071	1	Uganda
WBCells	sST2	0.6953	0.1107	0.947025	Uganda
WBCells	sTNF.RI	0.954	-0.0179	1	Uganda
WBCells	sTNF.RII	0.9642	0.0143	1	Uganda
WBCells	sTREM.1	0.2479	0.3179	0.625924	Uganda
Neutrophil	Lymphocyte	0.0225	0.5488	0.172839	Uganda
Neutrophil	Platelets	0.0045	0.6532	0.0623875	Uganda
Neutrophil	ALT_Results	0.0033	0.6687	0.05115	Uganda
Neutrophil	Creatinine	0.0766	-0.4408	0.319658	Uganda
Neutrophil	Albumin	0.1702	0.3487	0.52762	Uganda
Neutrophil	Total_Bilirubin	0.0842	-0.4309	0.335255	Uganda
Neutrophil	Aspirate_grade	0.5228	0.1792	0.857355	Uganda
Neutrophil	Spleen_size	0.3947	-0.258	0.764731	Uganda
Neutrophil	CX3CL1	0.1038	0.4365	0.384452	Uganda
Neutrophil	CXCL12	0.5363	-0.1735	0.865257	Uganda
Neutrophil	PTX3	0.8643	0.0483	0.969267	Uganda
Neutrophil	TGF.B1	0.2491	0.3174	0.625924	Uganda
Neutrophil	sCD25	0.7561	0.0877	0.947025	Uganda
Neutrophil	sCD40L	0.7081	0.1055	0.947025	Uganda
Neutrophil	sRAGE	0.7609	-0.0859	0.947025	Uganda
Neutrophil	sST2	0.466	0.2039	0.805753	Uganda
Neutrophil	sTNF.RI	0.7999	0.0716	0.947025	Uganda
Neutrophil	sTNF.RII	0.6381	-0.1324	0.945172	Uganda
Neutrophil	sTREM.1	0.0991	0.4419	0.383117	Uganda
Lymphocyte	Platelets	0.0619	0.462	0.282785	Uganda
Lymphocyte	ALT_Results	0.0292	0.5285	0.192012	Uganda
Lymphocyte	Creatinine	0.6869	-0.1055	0.947025	Uganda
Lymphocyte	Albumin	0.0523	0.4779	0.255036	Uganda
Lymphocyte	Total_Bilirubin	0.2596	-0.2896	0.625924	Uganda
Lymphocyte	Aspirate_grade	0.7926	0.0742	0.947025	Uganda
Lymphocyte	Spleen_size	1	0	1	Uganda
Lymphocyte	CX3CL1	0.6848	-0.1144	0.947025	Uganda
Lymphocyte	CXCL12	0.2368	-0.3253	0.619104	Uganda
Lymphocyte	PTX3	0.9647	0.0125	1	Uganda
Lymphocyte	TGF.B1	0.6918	-0.1117	0.947025	Uganda
Lymphocyte	sCD25	0.3544	-0.2574	0.719633	Uganda
Lymphocyte	sCD40L	0.311	0.2806	0.688643	Uganda
Lymphocyte	sRAGE	0.7757	-0.0804	0.947025	Uganda
Lymphocyte	sST2	0.324	-0.2735	0.699959	Uganda
Lymphocyte	sTNF.RI	0.1981	-0.3521	0.570724	Uganda
Lymphocyte	sTNF.RII	0.737	0.0947	0.947025	Uganda
Lymphocyte	sTREM.1	0.8149	-0.0661	0.947025	Uganda
Platelets	ALT_Results	0.0397	0.5028	0.2387	Uganda
Platelets	Creatinine	0.0008	-0.7337	0.0231467	Uganda
Platelets	Albumin	0.0048	0.6491	0.0631273	Uganda
Platelets	Total_Bilirubin	0.001	-0.7227	0.0255294	Uganda
Platelets	Aspirate_grade	0.1896	0.3584	0.555989	Uganda
Platelets	Spleen_size	0.1004	-0.4757	0.383117	Uganda
Platelets	CX3CL1	0.8495	-0.0536	0.965509	Uganda
Platelets	CXCL12	0.324	-0.2735	0.699959	Uganda
Platelets	PTX3	0.7227	-0.1001	0.947025	Uganda
Platelets	TGF.B1	0.4557	-0.2086	0.803075	Uganda
Platelets	sCD25	0.1392	-0.4004	0.454232	Uganda
Platelets	sCD40L	0.0259	0.5719	0.189197	Uganda
Platelets	sRAGE	0.5712	-0.1591	0.902437	Uganda
Platelets	sST2	0.7757	-0.0804	0.947025	Uganda
Platelets	sTNF.RI	0.4545	-0.2091	0.803075	Uganda
Platelets	sTNF.RII	0.9748	0.0089	1	Uganda
Platelets	sTREM.1	0.8544	0.0518	0.965509	Uganda
ALT_Results	Creatinine	0.2793	-0.2784	0.648215	Uganda
ALT_Results	Albumin	0.0177	0.5665	0.153636	Uganda
ALT_Results	Total_Bilirubin	0.4137	-0.2121	0.778006	Uganda
ALT_Results	Aspirate_grade	0.7168	0.1023	0.947025	Uganda
ALT_Results	Spleen_size	0.6049	-0.1586	0.919746	Uganda
ALT_Results	CX3CL1	0.954	0.0179	1	Uganda
ALT_Results	CXCL12	0.6858	-0.1143	0.947025	Uganda
ALT_Results	PTX3	0.8626	-0.05	0.969267	Uganda
ALT_Results	TGF.B1	0.976	0.0085	1	Uganda
ALT_Results	sCD25	0.5844	-0.1536	0.902596	Uganda
ALT_Results	sCD40L	0.2316	0.3286	0.612893	Uganda
ALT_Results	sRAGE	0.5151	-0.1821	0.856526	Uganda
ALT_Results	sST2	0.6669	-0.1214	0.947025	Uganda
ALT_Results	sTNF.RI	0.5235	-0.1786	0.857355	Uganda
ALT_Results	sTNF.RII	0.3469	-0.2607	0.719633	Uganda
ALT_Results	sTREM.1	0.9438	0.0214	1	Uganda
Creatinine	Albumin	0.0473	-0.4871	0.247328	Uganda
Creatinine	Total_Bilirubin	0.0054	0.6429	0.0689294	Uganda
Creatinine	Aspirate_grade	0.0227	-0.5824	0.172839	Uganda
Creatinine	Spleen_size	0.0277	0.6073	0.189197	Uganda
Creatinine	CX3CL1	0.643	-0.1305	0.947025	Uganda
Creatinine	CXCL12	0.4744	-0.2002	0.813793	Uganda
Creatinine	PTX3	0.995	-0.0018	1	Uganda
Creatinine	TGF.B1	0.8447	0.0553	0.965509	Uganda
Creatinine	sCD25	0.6708	0.1197	0.947025	Uganda
Creatinine	sCD40L	0.3273	-0.2717	0.699959	Uganda
Creatinine	sRAGE	0.4624	0.2055	0.803421	Uganda
Creatinine	sST2	0.6895	-0.1126	0.947025	Uganda
Creatinine	sTNF.RI	0.7854	-0.0769	0.947025	Uganda
Creatinine	sTNF.RII	0.7227	-0.1001	0.947025	Uganda
Creatinine	sTREM.1	0.7854	-0.0769	0.947025	Uganda
Albumin	Total_Bilirubin	0.0081	-0.6184	0.0868	Uganda
Albumin	Aspirate_grade	0.9063	0.0333	0.99733	Uganda
Albumin	Spleen_size	0.7448	-0.1001	0.947025	Uganda
Albumin	CX3CL1	0.2423	-0.3217	0.625924	Uganda
Albumin	CXCL12	0.0505	-0.513	0.252418	Uganda
Albumin	PTX3	0.0091	-0.647	0.0940333	Uganda
Albumin	TGF.B1	0.0564	-0.5022	0.268985	Uganda
Albumin	sCD25	0.012	-0.6291	0.115104	Uganda
Albumin	sCD40L	0.0271	0.5684	0.189197	Uganda
Albumin	sRAGE	0.6157	-0.1412	0.921427	Uganda
Albumin	sST2	0.0487	-0.5165	0.251617	Uganda
Albumin	sTNF.RI	0.0079	-0.6559	0.0868	Uganda
Albumin	sTNF.RII	0.1191	-0.42	0.410578	Uganda
Albumin	sTREM.1	0.2182	-0.3378	0.601832	Uganda
Total_Bilirubin	Aspirate_grade	0.4141	-0.2278	0.778006	Uganda
Total_Bilirubin	Spleen_size	0.4998	0.2059	0.837503	Uganda
Total_Bilirubin	CX3CL1	0.6615	-0.1233	0.947025	Uganda
Total_Bilirubin	CXCL12	0.1057	0.4343	0.384452	Uganda
Total_Bilirubin	PTX3	0.7274	0.0983	0.947025	Uganda
Total_Bilirubin	TGF.B1	0.8536	0.0521	0.965509	Uganda
Total_Bilirubin	sCD25	0.203	0.3485	0.572091	Uganda
Total_Bilirubin	sCD40L	0.0496	-0.5147	0.252418	Uganda
Total_Bilirubin	sRAGE	0.6615	0.1233	0.947025	Uganda
Total_Bilirubin	sST2	0.7952	0.0733	0.947025	Uganda
Total_Bilirubin	sTNF.RI	0.4388	0.2163	0.796209	Uganda
Total_Bilirubin	sTNF.RII	0.311	0.2806	0.688643	Uganda
Total_Bilirubin	sTREM.1	0.5712	-0.1591	0.902437	Uganda
Aspirate_grade	Spleen_size	0.4891	-0.2215	0.829177	Uganda
Aspirate_grade	CX3CL1	0.3553	0.2794	0.719633	Uganda
Aspirate_grade	CXCL12	0.042	0.5699	0.239842	Uganda
Aspirate_grade	PTX3	0.2303	0.3576	0.612893	Uganda
Aspirate_grade	TGF.B1	0.3189	0.3003	0.699003	Uganda
Aspirate_grade	sCD25	0.4403	0.2347	0.796209	Uganda
Aspirate_grade	sCD40L	0.7163	-0.1117	0.947025	Uganda
Aspirate_grade	sRAGE	0.8277	0.067	0.957925	Uganda
Aspirate_grade	sST2	0.173	0.4023	0.528746	Uganda
Aspirate_grade	sTNF.RI	0.173	0.4023	0.528746	Uganda
Aspirate_grade	sTNF.RII	0.1863	0.3911	0.550029	Uganda
Aspirate_grade	sTREM.1	0.3966	0.257	0.764997	Uganda
Spleen_size	CX3CL1	0.326	0.3272	0.699959	Uganda
Spleen_size	CXCL12	0.893	-0.0461	0.991574	Uganda
Spleen_size	PTX3	0.8084	-0.083	0.947025	Uganda
Spleen_size	TGF.B1	0.1784	0.4375	0.541438	Uganda
Spleen_size	sCD25	0.6454	0.1567	0.947025	Uganda
Spleen_size	sCD40L	0.0514	-0.5991	0.253495	Uganda
Spleen_size	sRAGE	0.348	0.3134	0.719633	Uganda
Spleen_size	sST2	0.7053	0.129	0.947025	Uganda
Spleen_size	sTNF.RI	0.7667	0.1014	0.947025	Uganda
Spleen_size	sTNF.RII	0.4351	-0.2627	0.793418	Uganda
Spleen_size	sTREM.1	0.2581	0.3733	0.625924	Uganda
CX3CL1	CXCL12	0.5235	0.1786	0.857355	Uganda
CX3CL1	PTX3	0.3538	0.2571	0.719633	Uganda
CX3CL1	TGF.B1	0.0002	0.8228	0.00868	Uganda
CX3CL1	sCD25	0.0135	0.6321	0.12466	Uganda
CX3CL1	sCD40L	0.0106	-0.65	0.104555	Uganda
CX3CL1	sRAGE	0.8425	0.0571	0.965509	Uganda
CX3CL1	sST2	0.0006	0.7964	0.0217	Uganda
CX3CL1	sTNF.RI	0.0031	0.725	0.0498296	Uganda
CX3CL1	sTNF.RII	0.954	-0.0179	1	Uganda
CX3CL1	sTREM.1	0	0.9429	0	Uganda
CXCL12	PTX3	0.1227	0.4179	0.419306	Uganda
CXCL12	TGF.B1	0.2741	0.3019	0.643024	Uganda
CXCL12	sCD25	0.0972	0.4464	0.383117	Uganda
CXCL12	sCD40L	0.206	-0.3464	0.573103	Uganda
CXCL12	sRAGE	0.7532	0.0893	0.947025	Uganda
CXCL12	sST2	0.2535	0.3143	0.625924	Uganda
CXCL12	sTNF.RI	0.0711	0.4821	0.302524	Uganda
CXCL12	sTNF.RII	0.4343	0.2179	0.793418	Uganda
CXCL12	sTREM.1	0.5844	0.1536	0.902596	Uganda
PTX3	TGF.B1	0.0351	0.5464	0.224021	Uganda
PTX3	sCD25	0.3011	0.2857	0.687776	Uganda
PTX3	sCD40L	0.419	-0.225	0.780455	Uganda
PTX3	sRAGE	0.6858	0.1143	0.947025	Uganda
PTX3	sST2	0.0506	0.5179	0.252418	Uganda
PTX3	sTNF.RI	0.0834	0.4643	0.335255	Uganda
PTX3	sTNF.RII	0.0363	0.55	0.224946	Uganda
PTX3	sTREM.1	0.2012	0.35	0.570724	Uganda
TGF.B1	sCD25	0.003	0.7102	0.0498296	Uganda
TGF.B1	sCD40L	0.0105	-0.6379	0.104555	Uganda
TGF.B1	sRAGE	0.0684	0.4827	0.293917	Uganda
TGF.B1	sST2	0.0015	0.7442	0.03255	Uganda
TGF.B1	sTNF.RI	0.0045	0.6889	0.0623875	Uganda
TGF.B1	sTNF.RII	0.8096	0.068	0.947025	Uganda
TGF.B1	sTREM.1	0.0001	0.8271	0.00482222	Uganda
sCD25	sCD40L	0.0011	-0.775	0.0265222	Uganda
sCD25	sRAGE	0.2708	0.3036	0.642225	Uganda
sCD25	sST2	0.0038	0.7143	0.056869	Uganda
sCD25	sTNF.RI	0	0.8786	0	Uganda
sCD25	sTNF.RII	0.3401	0.2643	0.719633	Uganda
sCD25	sTREM.1	0.0471	0.525	0.247328	Uganda
sCD40L	sRAGE	0.3538	-0.2571	0.719633	Uganda
sCD40L	sST2	0.0046	-0.7036	0.0623875	Uganda
sCD40L	sTNF.RI	0.0031	-0.725	0.0498296	Uganda
sCD40L	sTNF.RII	0.2012	-0.35	0.570724	Uganda
sCD40L	sTREM.1	0.0407	-0.5393	0.2387	Uganda
sRAGE	sST2	0.8828	0.0429	0.987462	Uganda
sRAGE	sTNF.RI	0.8324	0.0607	0.960802	Uganda
sRAGE	sTNF.RII	0.9847	-0.0071	1	Uganda
sRAGE	sTREM.1	0.6669	0.1214	0.947025	Uganda
sST2	sTNF.RI	0	0.9107	0	Uganda
sST2	sTNF.RII	0.1192	0.4214	0.410578	Uganda
sST2	sTREM.1	0.0009	0.7821	0.0244125	Uganda
sTNF.RI	sTNF.RII	0.1063	0.4357	0.384452	Uganda
sTNF.RI	sTREM.1	0.0077	0.6714	0.0868	Uganda
sTNF.RII	sTREM.1	0.9642	-0.0143	1	Uganda

## Sheet: Uganda_V2
P1	P2	Pvalue	Cor	P_adjust	country
Age	Height	0.0006	0.7813	0.012825	Uganda
Age	Weight	0	0.9025	0	Uganda
Age	Hepatomegaly	NA	NA	NA	Uganda
Age	Splenomegaly	NA	NA	NA	Uganda
Age	Auxiliar_Lymphnodes	NA	NA	NA	Uganda
Age	SSystolicBP	0.3675	0.3199	0.733045	Uganda
Age	SDiastolicBP	0.2661	0.3894	0.659465	Uganda
Age	Temperature	0.3354	0.2674	0.725992	Uganda
Age	Pulse	0.6833	-0.1198	0.914912	Uganda
Age	Hemoglobin	NA	NA	NA	Uganda
Age	WBCells	NA	NA	NA	Uganda
Age	Neutrophil	NA	NA	NA	Uganda
Age	Lymphocyte	NA	NA	NA	Uganda
Age	Platelets	NA	NA	NA	Uganda
Age	ALT_Results	NA	NA	NA	Uganda
Age	Creatinine	NA	NA	NA	Uganda
Age	Albumin	NA	NA	NA	Uganda
Age	Total_Bilirubin	NA	NA	NA	Uganda
Age	Aspirate_grade	0.8556	-0.0536	0.957704	Uganda
Age	Spleen_size	NA	NA	NA	Uganda
Age	CX3CL1	0.8563	0.0512	0.957704	Uganda
Age	CXCL12	0.8209	-0.0639	0.948472	Uganda
Age	PTX3	0.585	-0.1535	0.867277	Uganda
Age	TGF.B1	0.8866	0.0403	0.957704	Uganda
Age	sCD25	0.8512	0.053	0.957704	Uganda
Age	sCD40L	0.0406	-0.5335	0.216956	Uganda
Age	sRAGE	0.585	-0.1535	0.867277	Uganda
Age	sST2	0.5232	0.179	0.828875	Uganda
Age	sTNF.RI	0.6925	0.1114	0.914912	Uganda
Age	sTNF.RII	0.2024	0.3489	0.58197	Uganda
Age	sTREM.1	0.8716	0.0457	0.957704	Uganda
Height	Weight	0.0014	0.7449	0.0217636	Uganda
Height	Hepatomegaly	NA	NA	NA	Uganda
Height	Splenomegaly	NA	NA	NA	Uganda
Height	Auxiliar_Lymphnodes	NA	NA	NA	Uganda
Height	SSystolicBP	0.4971	0.2439	0.825283	Uganda
Height	SDiastolicBP	0.3674	0.32	0.733045	Uganda
Height	Temperature	0.0112	0.6338	0.0798	Uganda
Height	Pulse	0.0472	-0.538	0.244582	Uganda
Height	Hemoglobin	NA	NA	NA	Uganda
Height	WBCells	NA	NA	NA	Uganda
Height	Neutrophil	NA	NA	NA	Uganda
Height	Lymphocyte	NA	NA	NA	Uganda
Height	Platelets	NA	NA	NA	Uganda
Height	ALT_Results	NA	NA	NA	Uganda
Height	Creatinine	NA	NA	NA	Uganda
Height	Albumin	NA	NA	NA	Uganda
Height	Total_Bilirubin	NA	NA	NA	Uganda
Height	Aspirate_grade	0.7989	-0.0784	0.948472	Uganda
Height	Spleen_size	NA	NA	NA	Uganda
Height	CX3CL1	1	0	1	Uganda
Height	CXCL12	0.8145	-0.0662	0.948472	Uganda
Height	PTX3	0.3854	-0.2417	0.733045	Uganda
Height	TGF.B1	0.871	0.0459	0.957704	Uganda
Height	sCD25	0.6106	-0.1432	0.884853	Uganda
Height	sCD40L	0.4303	-0.2202	0.766472	Uganda
Height	sRAGE	0.7318	-0.0967	0.914912	Uganda
Height	sST2	0.8195	0.0645	0.948472	Uganda
Height	sTNF.RI	0.8992	-0.0358	0.957704	Uganda
Height	sTNF.RII	0.4001	0.2346	0.735668	Uganda
Height	sTREM.1	0.9042	0.034	0.957704	Uganda
Weight	Hepatomegaly	NA	NA	NA	Uganda
Weight	Splenomegaly	NA	NA	NA	Uganda
Weight	Auxiliar_Lymphnodes	NA	NA	NA	Uganda
Weight	SSystolicBP	0.5835	0.2	0.867277	Uganda
Weight	SDiastolicBP	0.2552	0.3976	0.651331	Uganda
Weight	Temperature	0.1829	0.3635	0.58197	Uganda
Weight	Pulse	0.2031	-0.3626	0.58197	Uganda
Weight	Hemoglobin	NA	NA	NA	Uganda
Weight	WBCells	NA	NA	NA	Uganda
Weight	Neutrophil	NA	NA	NA	Uganda
Weight	Lymphocyte	NA	NA	NA	Uganda
Weight	Platelets	NA	NA	NA	Uganda
Weight	ALT_Results	NA	NA	NA	Uganda
Weight	Creatinine	NA	NA	NA	Uganda
Weight	Albumin	NA	NA	NA	Uganda
Weight	Total_Bilirubin	NA	NA	NA	Uganda
Weight	Aspirate_grade	0.7163	-0.1117	0.914912	Uganda
Weight	Spleen_size	NA	NA	NA	Uganda
Weight	CX3CL1	0.9132	0.0321	0.957704	Uganda
Weight	CXCL12	0.5151	-0.1821	0.828875	Uganda
Weight	PTX3	0.2479	-0.3179	0.642286	Uganda
Weight	TGF.B1	0.7057	-0.1064	0.914912	Uganda
Weight	sCD25	0.9132	-0.0321	0.957704	Uganda
Weight	sCD40L	0.1735	-0.3714	0.58197	Uganda
Weight	sRAGE	0.3677	-0.25	0.733045	Uganda
Weight	sST2	0.6669	0.1214	0.914912	Uganda
Weight	sTNF.RI	0.9744	0.0107	0.985931	Uganda
Weight	sTNF.RII	0.3966	0.2357	0.735668	Uganda
Weight	sTREM.1	0.7728	0.0821	0.94392	Uganda
Hepatomegaly	Splenomegaly	NA	NA	NA	Uganda
Hepatomegaly	Auxiliar_Lymphnodes	NA	NA	NA	Uganda
Hepatomegaly	SSystolicBP	NA	NA	NA	Uganda
Hepatomegaly	SDiastolicBP	NA	NA	NA	Uganda
Hepatomegaly	Temperature	NA	NA	NA	Uganda
Hepatomegaly	Pulse	NA	NA	NA	Uganda
Hepatomegaly	Hemoglobin	NA	NA	NA	Uganda
Hepatomegaly	WBCells	NA	NA	NA	Uganda
Hepatomegaly	Neutrophil	NA	NA	NA	Uganda
Hepatomegaly	Lymphocyte	NA	NA	NA	Uganda
Hepatomegaly	Platelets	NA	NA	NA	Uganda
Hepatomegaly	ALT_Results	NA	NA	NA	Uganda
Hepatomegaly	Creatinine	NA	NA	NA	Uganda
Hepatomegaly	Albumin	NA	NA	NA	Uganda
Hepatomegaly	Total_Bilirubin	NA	NA	NA	Uganda
Hepatomegaly	Aspirate_grade	NA	NA	NA	Uganda
Hepatomegaly	Spleen_size	NA	NA	NA	Uganda
Hepatomegaly	CX3CL1	NA	NA	NA	Uganda
Hepatomegaly	CXCL12	NA	NA	NA	Uganda
Hepatomegaly	PTX3	NA	NA	NA	Uganda
Hepatomegaly	TGF.B1	NA	NA	NA	Uganda
Hepatomegaly	sCD25	NA	NA	NA	Uganda
Hepatomegaly	sCD40L	NA	NA	NA	Uganda
Hepatomegaly	sRAGE	NA	NA	NA	Uganda
Hepatomegaly	sST2	NA	NA	NA	Uganda
Hepatomegaly	sTNF.RI	NA	NA	NA	Uganda
Hepatomegaly	sTNF.RII	NA	NA	NA	Uganda
Hepatomegaly	sTREM.1	NA	NA	NA	Uganda
Splenomegaly	Auxiliar_Lymphnodes	NA	NA	NA	Uganda
Splenomegaly	SSystolicBP	NA	NA	NA	Uganda
Splenomegaly	SDiastolicBP	NA	NA	NA	Uganda
Splenomegaly	Temperature	NA	NA	NA	Uganda
Splenomegaly	Pulse	NA	NA	NA	Uganda
Splenomegaly	Hemoglobin	NA	NA	NA	Uganda
Splenomegaly	WBCells	NA	NA	NA	Uganda
Splenomegaly	Neutrophil	NA	NA	NA	Uganda
Splenomegaly	Lymphocyte	NA	NA	NA	Uganda
Splenomegaly	Platelets	NA	NA	NA	Uganda
Splenomegaly	ALT_Results	NA	NA	NA	Uganda
Splenomegaly	Creatinine	NA	NA	NA	Uganda
Splenomegaly	Albumin	NA	NA	NA	Uganda
Splenomegaly	Total_Bilirubin	NA	NA	NA	Uganda
Splenomegaly	Aspirate_grade	NA	NA	NA	Uganda
Splenomegaly	Spleen_size	NA	NA	NA	Uganda
Splenomegaly	CX3CL1	NA	NA	NA	Uganda
Splenomegaly	CXCL12	NA	NA	NA	Uganda
Splenomegaly	PTX3	NA	NA	NA	Uganda
Splenomegaly	TGF.B1	NA	NA	NA	Uganda
Splenomegaly	sCD25	NA	NA	NA	Uganda
Splenomegaly	sCD40L	NA	NA	NA	Uganda
Splenomegaly	sRAGE	NA	NA	NA	Uganda
Splenomegaly	sST2	NA	NA	NA	Uganda
Splenomegaly	sTNF.RI	NA	NA	NA	Uganda
Splenomegaly	sTNF.RII	NA	NA	NA	Uganda
Splenomegaly	sTREM.1	NA	NA	NA	Uganda
Auxiliar_Lymphnodes	SSystolicBP	NA	NA	NA	Uganda
Auxiliar_Lymphnodes	SDiastolicBP	NA	NA	NA	Uganda
Auxiliar_Lymphnodes	Temperature	NA	NA	NA	Uganda
Auxiliar_Lymphnodes	Pulse	NA	NA	NA	Uganda
Auxiliar_Lymphnodes	Hemoglobin	NA	NA	NA	Uganda
Auxiliar_Lymphnodes	WBCells	NA	NA	NA	Uganda
Auxiliar_Lymphnodes	Neutrophil	NA	NA	NA	Uganda
Auxiliar_Lymphnodes	Lymphocyte	NA	NA	NA	Uganda
Auxiliar_Lymphnodes	Platelets	NA	NA	NA	Uganda
Auxiliar_Lymphnodes	ALT_Results	NA	NA	NA	Uganda
Auxiliar_Lymphnodes	Creatinine	NA	NA	NA	Uganda
Auxiliar_Lymphnodes	Albumin	NA	NA	NA	Uganda
Auxiliar_Lymphnodes	Total_Bilirubin	NA	NA	NA	Uganda
Auxiliar_Lymphnodes	Aspirate_grade	NA	NA	NA	Uganda
Auxiliar_Lymphnodes	Spleen_size	NA	NA	NA	Uganda
Auxiliar_Lymphnodes	CX3CL1	NA	NA	NA	Uganda
Auxiliar_Lymphnodes	CXCL12	NA	NA	NA	Uganda
Auxiliar_Lymphnodes	PTX3	NA	NA	NA	Uganda
Auxiliar_Lymphnodes	TGF.B1	NA	NA	NA	Uganda
Auxiliar_Lymphnodes	sCD25	NA	NA	NA	Uganda
Auxiliar_Lymphnodes	sCD40L	NA	NA	NA	Uganda
Auxiliar_Lymphnodes	sRAGE	NA	NA	NA	Uganda
Auxiliar_Lymphnodes	sST2	NA	NA	NA	Uganda
Auxiliar_Lymphnodes	sTNF.RI	NA	NA	NA	Uganda
Auxiliar_Lymphnodes	sTNF.RII	NA	NA	NA	Uganda
Auxiliar_Lymphnodes	sTREM.1	NA	NA	NA	Uganda
SSystolicBP	SDiastolicBP	0.0053	0.8013	0.0431571	Uganda
SSystolicBP	Temperature	0.734	0.1235	0.914912	Uganda
SSystolicBP	Pulse	0.3871	0.3091	0.733045	Uganda
SSystolicBP	Hemoglobin	NA	NA	NA	Uganda
SSystolicBP	WBCells	NA	NA	NA	Uganda
SSystolicBP	Neutrophil	NA	NA	NA	Uganda
SSystolicBP	Lymphocyte	NA	NA	NA	Uganda
SSystolicBP	Platelets	NA	NA	NA	Uganda
SSystolicBP	ALT_Results	NA	NA	NA	Uganda
SSystolicBP	Creatinine	NA	NA	NA	Uganda
SSystolicBP	Albumin	NA	NA	NA	Uganda
SSystolicBP	Total_Bilirubin	NA	NA	NA	Uganda
SSystolicBP	Aspirate_grade	0.791	-0.1035	0.948472	Uganda
SSystolicBP	Spleen_size	NA	NA	NA	Uganda
SSystolicBP	CX3CL1	0.3871	0.3091	0.733045	Uganda
SSystolicBP	CXCL12	1	0.0061	1	Uganda
SSystolicBP	PTX3	0.1544	0.4909	0.538824	Uganda
SSystolicBP	TGF.B1	0.59	0.1946	0.867277	Uganda
SSystolicBP	sCD25	0.5599	0.2121	0.861565	Uganda
SSystolicBP	sCD40L	0.2042	-0.4424	0.58197	Uganda
SSystolicBP	sRAGE	0.3677	0.3212	0.733045	Uganda
SSystolicBP	sST2	0.049	0.6485	0.246441	Uganda
SSystolicBP	sTNF.RI	0.218	0.4303	0.599857	Uganda
SSystolicBP	sTNF.RII	0.2956	0.3697	0.688391	Uganda
SSystolicBP	sTREM.1	0.4697	0.2606	0.800991	Uganda
SDiastolicBP	Temperature	0.1969	0.4455	0.58197	Uganda
SDiastolicBP	Pulse	0.9599	0.0183	0.981418	Uganda
SDiastolicBP	Hemoglobin	NA	NA	NA	Uganda
SDiastolicBP	WBCells	NA	NA	NA	Uganda
SDiastolicBP	Neutrophil	NA	NA	NA	Uganda
SDiastolicBP	Lymphocyte	NA	NA	NA	Uganda
SDiastolicBP	Platelets	NA	NA	NA	Uganda
SDiastolicBP	ALT_Results	NA	NA	NA	Uganda
SDiastolicBP	Creatinine	NA	NA	NA	Uganda
SDiastolicBP	Albumin	NA	NA	NA	Uganda
SDiastolicBP	Total_Bilirubin	NA	NA	NA	Uganda
SDiastolicBP	Aspirate_grade	0.1475	-0.5241	0.525469	Uganda
SDiastolicBP	Spleen_size	NA	NA	NA	Uganda
SDiastolicBP	CX3CL1	0.5643	0.208	0.861565	Uganda
SDiastolicBP	CXCL12	0.9465	0.0245	0.980918	Uganda
SDiastolicBP	PTX3	0.4628	0.263	0.799382	Uganda
SDiastolicBP	TGF.B1	0.8857	-0.0524	0.957704	Uganda
SDiastolicBP	sCD25	0.8799	-0.055	0.957704	Uganda
SDiastolicBP	sCD40L	0.0539	-0.6239	0.256025	Uganda
SDiastolicBP	sRAGE	0.3513	0.3303	0.733045	Uganda
SDiastolicBP	sST2	0.1397	0.5016	0.50827	Uganda
SDiastolicBP	sTNF.RI	0.3901	0.3058	0.733045	Uganda
SDiastolicBP	sTNF.RII	0.5182	0.2324	0.828875	Uganda
SDiastolicBP	sTREM.1	0.4103	0.2936	0.746397	Uganda
Temperature	Pulse	0.0342	-0.5676	0.19893	Uganda
Temperature	Hemoglobin	NA	NA	NA	Uganda
Temperature	WBCells	NA	NA	NA	Uganda
Temperature	Neutrophil	NA	NA	NA	Uganda
Temperature	Lymphocyte	NA	NA	NA	Uganda
Temperature	Platelets	NA	NA	NA	Uganda
Temperature	ALT_Results	NA	NA	NA	Uganda
Temperature	Creatinine	NA	NA	NA	Uganda
Temperature	Albumin	NA	NA	NA	Uganda
Temperature	Total_Bilirubin	NA	NA	NA	Uganda
Temperature	Aspirate_grade	0.6995	-0.1186	0.914912	Uganda
Temperature	Spleen_size	NA	NA	NA	Uganda
Temperature	CX3CL1	0.7243	-0.0995	0.914912	Uganda
Temperature	CXCL12	0.9185	-0.0289	0.957704	Uganda
Temperature	PTX3	0.265	-0.3074	0.659465	Uganda
Temperature	TGF.B1	0.5622	-0.1628	0.861565	Uganda
Temperature	sCD25	0.176	-0.3689	0.58197	Uganda
Temperature	sCD40L	0.7928	-0.0741	0.948472	Uganda
Temperature	sRAGE	0.6955	0.1103	0.914912	Uganda
Temperature	sST2	0.5934	-0.1501	0.867277	Uganda
Temperature	sTNF.RI	0.4411	-0.2152	0.777609	Uganda
Temperature	sTNF.RII	0.7195	-0.1013	0.914912	Uganda
Temperature	sTREM.1	0.8427	-0.0561	0.957704	Uganda
Pulse	Hemoglobin	NA	NA	NA	Uganda
Pulse	WBCells	NA	NA	NA	Uganda
Pulse	Neutrophil	NA	NA	NA	Uganda
Pulse	Lymphocyte	NA	NA	NA	Uganda
Pulse	Platelets	NA	NA	NA	Uganda
Pulse	ALT_Results	NA	NA	NA	Uganda
Pulse	Creatinine	NA	NA	NA	Uganda
Pulse	Albumin	NA	NA	NA	Uganda
Pulse	Total_Bilirubin	NA	NA	NA	Uganda
Pulse	Aspirate_grade	0.711	0.1197	0.914912	Uganda
Pulse	Spleen_size	NA	NA	NA	Uganda
Pulse	CX3CL1	0.4731	0.2088	0.800991	Uganda
Pulse	CXCL12	0.9637	-0.0154	0.981418	Uganda
Pulse	PTX3	0.0021	0.767	0.0224437	Uganda
Pulse	TGF.B1	0.129	0.4258	0.501341	Uganda
Pulse	sCD25	0.221	0.3495	0.599857	Uganda
Pulse	sCD40L	0.1862	-0.3758	0.58197	Uganda
Pulse	sRAGE	0.7385	0.0989	0.914912	Uganda
Pulse	sST2	0.3024	0.2967	0.689472	Uganda
Pulse	sTNF.RI	0.1917	0.3714	0.58197	Uganda
Pulse	sTNF.RII	0.374	0.2571	0.733045	Uganda
Pulse	sTREM.1	0.5022	0.1956	0.825733	Uganda
Hemoglobin	WBCells	NA	NA	NA	Uganda
Hemoglobin	Neutrophil	NA	NA	NA	Uganda
Hemoglobin	Lymphocyte	NA	NA	NA	Uganda
Hemoglobin	Platelets	NA	NA	NA	Uganda
Hemoglobin	ALT_Results	NA	NA	NA	Uganda
Hemoglobin	Creatinine	NA	NA	NA	Uganda
Hemoglobin	Albumin	NA	NA	NA	Uganda
Hemoglobin	Total_Bilirubin	NA	NA	NA	Uganda
Hemoglobin	Aspirate_grade	NA	NA	NA	Uganda
Hemoglobin	Spleen_size	NA	NA	NA	Uganda
Hemoglobin	CX3CL1	NA	NA	NA	Uganda
Hemoglobin	CXCL12	NA	NA	NA	Uganda
Hemoglobin	PTX3	NA	NA	NA	Uganda
Hemoglobin	TGF.B1	NA	NA	NA	Uganda
Hemoglobin	sCD25	NA	NA	NA	Uganda
Hemoglobin	sCD40L	NA	NA	NA	Uganda
Hemoglobin	sRAGE	NA	NA	NA	Uganda
Hemoglobin	sST2	NA	NA	NA	Uganda
Hemoglobin	sTNF.RI	NA	NA	NA	Uganda
Hemoglobin	sTNF.RII	NA	NA	NA	Uganda
Hemoglobin	sTREM.1	NA	NA	NA	Uganda
WBCells	Neutrophil	NA	NA	NA	Uganda
WBCells	Lymphocyte	NA	NA	NA	Uganda
WBCells	Platelets	NA	NA	NA	Uganda
WBCells	ALT_Results	NA	NA	NA	Uganda
WBCells	Creatinine	NA	NA	NA	Uganda
WBCells	Albumin	NA	NA	NA	Uganda
WBCells	Total_Bilirubin	NA	NA	NA	Uganda
WBCells	Aspirate_grade	NA	NA	NA	Uganda
WBCells	Spleen_size	NA	NA	NA	Uganda
WBCells	CX3CL1	NA	NA	NA	Uganda
WBCells	CXCL12	NA	NA	NA	Uganda
WBCells	PTX3	NA	NA	NA	Uganda
WBCells	TGF.B1	NA	NA	NA	Uganda
WBCells	sCD25	NA	NA	NA	Uganda
WBCells	sCD40L	NA	NA	NA	Uganda
WBCells	sRAGE	NA	NA	NA	Uganda
WBCells	sST2	NA	NA	NA	Uganda
WBCells	sTNF.RI	NA	NA	NA	Uganda
WBCells	sTNF.RII	NA	NA	NA	Uganda
WBCells	sTREM.1	NA	NA	NA	Uganda
Neutrophil	Lymphocyte	NA	NA	NA	Uganda
Neutrophil	Platelets	NA	NA	NA	Uganda
Neutrophil	ALT_Results	NA	NA	NA	Uganda
Neutrophil	Creatinine	NA	NA	NA	Uganda
Neutrophil	Albumin	NA	NA	NA	Uganda
Neutrophil	Total_Bilirubin	NA	NA	NA	Uganda
Neutrophil	Aspirate_grade	NA	NA	NA	Uganda
Neutrophil	Spleen_size	NA	NA	NA	Uganda
Neutrophil	CX3CL1	NA	NA	NA	Uganda
Neutrophil	CXCL12	NA	NA	NA	Uganda
Neutrophil	PTX3	NA	NA	NA	Uganda
Neutrophil	TGF.B1	NA	NA	NA	Uganda
Neutrophil	sCD25	NA	NA	NA	Uganda
Neutrophil	sCD40L	NA	NA	NA	Uganda
Neutrophil	sRAGE	NA	NA	NA	Uganda
Neutrophil	sST2	NA	NA	NA	Uganda
Neutrophil	sTNF.RI	NA	NA	NA	Uganda
Neutrophil	sTNF.RII	NA	NA	NA	Uganda
Neutrophil	sTREM.1	NA	NA	NA	Uganda
Lymphocyte	Platelets	NA	NA	NA	Uganda
Lymphocyte	ALT_Results	NA	NA	NA	Uganda
Lymphocyte	Creatinine	NA	NA	NA	Uganda
Lymphocyte	Albumin	NA	NA	NA	Uganda
Lymphocyte	Total_Bilirubin	NA	NA	NA	Uganda
Lymphocyte	Aspirate_grade	NA	NA	NA	Uganda
Lymphocyte	Spleen_size	NA	NA	NA	Uganda
Lymphocyte	CX3CL1	NA	NA	NA	Uganda
Lymphocyte	CXCL12	NA	NA	NA	Uganda
Lymphocyte	PTX3	NA	NA	NA	Uganda
Lymphocyte	TGF.B1	NA	NA	NA	Uganda
Lymphocyte	sCD25	NA	NA	NA	Uganda
Lymphocyte	sCD40L	NA	NA	NA	Uganda
Lymphocyte	sRAGE	NA	NA	NA	Uganda
Lymphocyte	sST2	NA	NA	NA	Uganda
Lymphocyte	sTNF.RI	NA	NA	NA	Uganda
Lymphocyte	sTNF.RII	NA	NA	NA	Uganda
Lymphocyte	sTREM.1	NA	NA	NA	Uganda
Platelets	ALT_Results	NA	NA	NA	Uganda
Platelets	Creatinine	NA	NA	NA	Uganda
Platelets	Albumin	NA	NA	NA	Uganda
Platelets	Total_Bilirubin	NA	NA	NA	Uganda
Platelets	Aspirate_grade	NA	NA	NA	Uganda
Platelets	Spleen_size	NA	NA	NA	Uganda
Platelets	CX3CL1	NA	NA	NA	Uganda
Platelets	CXCL12	NA	NA	NA	Uganda
Platelets	PTX3	NA	NA	NA	Uganda
Platelets	TGF.B1	NA	NA	NA	Uganda
Platelets	sCD25	NA	NA	NA	Uganda
Platelets	sCD40L	NA	NA	NA	Uganda
Platelets	sRAGE	NA	NA	NA	Uganda
Platelets	sST2	NA	NA	NA	Uganda
Platelets	sTNF.RI	NA	NA	NA	Uganda
Platelets	sTNF.RII	NA	NA	NA	Uganda
Platelets	sTREM.1	NA	NA	NA	Uganda
ALT_Results	Creatinine	NA	NA	NA	Uganda
ALT_Results	Albumin	NA	NA	NA	Uganda
ALT_Results	Total_Bilirubin	NA	NA	NA	Uganda
ALT_Results	Aspirate_grade	NA	NA	NA	Uganda
ALT_Results	Spleen_size	NA	NA	NA	Uganda
ALT_Results	CX3CL1	NA	NA	NA	Uganda
ALT_Results	CXCL12	NA	NA	NA	Uganda
ALT_Results	PTX3	NA	NA	NA	Uganda
ALT_Results	TGF.B1	NA	NA	NA	Uganda
ALT_Results	sCD25	NA	NA	NA	Uganda
ALT_Results	sCD40L	NA	NA	NA	Uganda
ALT_Results	sRAGE	NA	NA	NA	Uganda
ALT_Results	sST2	NA	NA	NA	Uganda
ALT_Results	sTNF.RI	NA	NA	NA	Uganda
ALT_Results	sTNF.RII	NA	NA	NA	Uganda
ALT_Results	sTREM.1	NA	NA	NA	Uganda
Creatinine	Albumin	NA	NA	NA	Uganda
Creatinine	Total_Bilirubin	NA	NA	NA	Uganda
Creatinine	Aspirate_grade	NA	NA	NA	Uganda
Creatinine	Spleen_size	NA	NA	NA	Uganda
Creatinine	CX3CL1	NA	NA	NA	Uganda
Creatinine	CXCL12	NA	NA	NA	Uganda
Creatinine	PTX3	NA	NA	NA	Uganda
Creatinine	TGF.B1	NA	NA	NA	Uganda
Creatinine	sCD25	NA	NA	NA	Uganda
Creatinine	sCD40L	NA	NA	NA	Uganda
Creatinine	sRAGE	NA	NA	NA	Uganda
Creatinine	sST2	NA	NA	NA	Uganda
Creatinine	sTNF.RI	NA	NA	NA	Uganda
Creatinine	sTNF.RII	NA	NA	NA	Uganda
Creatinine	sTREM.1	NA	NA	NA	Uganda
Albumin	Total_Bilirubin	NA	NA	NA	Uganda
Albumin	Aspirate_grade	NA	NA	NA	Uganda
Albumin	Spleen_size	NA	NA	NA	Uganda
Albumin	CX3CL1	NA	NA	NA	Uganda
Albumin	CXCL12	NA	NA	NA	Uganda
Albumin	PTX3	NA	NA	NA	Uganda
Albumin	TGF.B1	NA	NA	NA	Uganda
Albumin	sCD25	NA	NA	NA	Uganda
Albumin	sCD40L	NA	NA	NA	Uganda
Albumin	sRAGE	NA	NA	NA	Uganda
Albumin	sST2	NA	NA	NA	Uganda
Albumin	sTNF.RI	NA	NA	NA	Uganda
Albumin	sTNF.RII	NA	NA	NA	Uganda
Albumin	sTREM.1	NA	NA	NA	Uganda
Total_Bilirubin	Aspirate_grade	NA	NA	NA	Uganda
Total_Bilirubin	Spleen_size	NA	NA	NA	Uganda
Total_Bilirubin	CX3CL1	NA	NA	NA	Uganda
Total_Bilirubin	CXCL12	NA	NA	NA	Uganda
Total_Bilirubin	PTX3	NA	NA	NA	Uganda
Total_Bilirubin	TGF.B1	NA	NA	NA	Uganda
Total_Bilirubin	sCD25	NA	NA	NA	Uganda
Total_Bilirubin	sCD40L	NA	NA	NA	Uganda
Total_Bilirubin	sRAGE	NA	NA	NA	Uganda
Total_Bilirubin	sST2	NA	NA	NA	Uganda
Total_Bilirubin	sTNF.RI	NA	NA	NA	Uganda
Total_Bilirubin	sTNF.RII	NA	NA	NA	Uganda
Total_Bilirubin	sTREM.1	NA	NA	NA	Uganda
Aspirate_grade	Spleen_size	NA	NA	NA	Uganda
Aspirate_grade	CX3CL1	0.4862	0.2123	0.8151	Uganda
Aspirate_grade	CXCL12	0.2979	0.3129	0.688391	Uganda
Aspirate_grade	PTX3	0.3553	0.2794	0.733045	Uganda
Aspirate_grade	TGF.B1	0.4175	0.2462	0.7515	Uganda
Aspirate_grade	sCD25	0.0527	0.5476	0.256025	Uganda
Aspirate_grade	sCD40L	0.2303	0.3576	0.615333	Uganda
Aspirate_grade	sRAGE	0.6891	0.1229	0.914912	Uganda
Aspirate_grade	sST2	0.7437	0.1006	0.914912	Uganda
Aspirate_grade	sTNF.RI	0.215	0.3688	0.599857	Uganda
Aspirate_grade	sTNF.RII	0.6623	0.1341	0.914912	Uganda
Aspirate_grade	sTREM.1	0.7995	0.0782	0.948472	Uganda
Spleen_size	CX3CL1	NA	NA	NA	Uganda
Spleen_size	CXCL12	NA	NA	NA	Uganda
Spleen_size	PTX3	NA	NA	NA	Uganda
Spleen_size	TGF.B1	NA	NA	NA	Uganda
Spleen_size	sCD25	NA	NA	NA	Uganda
Spleen_size	sCD40L	NA	NA	NA	Uganda
Spleen_size	sRAGE	NA	NA	NA	Uganda
Spleen_size	sST2	NA	NA	NA	Uganda
Spleen_size	sTNF.RI	NA	NA	NA	Uganda
Spleen_size	sTNF.RII	NA	NA	NA	Uganda
Spleen_size	sTREM.1	NA	NA	NA	Uganda
CX3CL1	CXCL12	0.5493	0.1679	0.861565	Uganda
CX3CL1	PTX3	0.382	0.2429	0.733045	Uganda
CX3CL1	TGF.B1	0.0003	0.8005	0.00732857	Uganda
CX3CL1	sCD25	0.0065	0.6821	0.0505227	Uganda
CX3CL1	sCD40L	0.1002	-0.4429	0.39847	Uganda
CX3CL1	sRAGE	0.7241	-0.1	0.914912	Uganda
CX3CL1	sST2	0	0.9	0	Uganda
CX3CL1	sTNF.RI	0.0016	0.7571	0.0223615	Uganda
CX3CL1	sTNF.RII	0.0007	0.7893	0.0133	Uganda
CX3CL1	sTREM.1	0	0.9393	0	Uganda
CXCL12	PTX3	0.2949	0.2893	0.688391	Uganda
CXCL12	TGF.B1	0.3298	0.2704	0.723023	Uganda
CXCL12	sCD25	0.0349	0.5536	0.19893	Uganda
CXCL12	sCD40L	0.6953	0.1107	0.914912	Uganda
CXCL12	sRAGE	0.0243	0.5857	0.1539	Uganda
CXCL12	sST2	0.6953	0.1107	0.914912	Uganda
CXCL12	sTNF.RI	0.0562	0.5071	0.259735	Uganda
CXCL12	sTNF.RII	0.3203	0.275	0.711316	Uganda
CXCL12	sTREM.1	0.6763	-0.1179	0.914912	Uganda
PTX3	TGF.B1	0.0694	0.4811	0.296685	Uganda
PTX3	sCD25	0.0602	0.5	0.2709	Uganda
PTX3	sCD40L	0.9132	-0.0321	0.957704	Uganda
PTX3	sRAGE	0.1333	0.4071	0.50654	Uganda
PTX3	sST2	0.137	0.4036	0.50827	Uganda
PTX3	sTNF.RI	0.0392	0.5429	0.216232	Uganda
PTX3	sTNF.RII	0.2767	0.3	0.666418	Uganda
PTX3	sTREM.1	0.4578	0.2071	0.798814	Uganda
TGF.B1	sCD25	0.0038	0.6983	0.0342	Uganda
TGF.B1	sCD40L	0.1878	-0.3598	0.58197	Uganda
TGF.B1	sRAGE	0.8094	0.0681	0.948472	Uganda
TGF.B1	sST2	0.0019	0.7323	0.0224437	Uganda
TGF.B1	sTNF.RI	0.0013	0.7494	0.0217636	Uganda
TGF.B1	sTNF.RII	0.0017	0.7387	0.0223615	Uganda
TGF.B1	sTREM.1	0.0032	0.7068	0.0321882	Uganda
sCD25	sCD40L	0.5235	-0.1786	0.828875	Uganda
sCD25	sRAGE	0.2767	0.3	0.666418	Uganda
sCD25	sST2	0.0123	0.6393	0.084132	Uganda
sCD25	sTNF.RI	0	0.9536	0	Uganda
sCD25	sTNF.RII	0.0069	0.6786	0.0513	Uganda
sCD25	sTREM.1	0.0644	0.4929	0.282369	Uganda
sCD40L	sRAGE	0.9642	0.0143	0.981418	Uganda
sCD40L	sST2	0.0783	-0.4714	0.318793	Uganda
sCD40L	sTNF.RI	0.1963	-0.3536	0.58197	Uganda
sCD40L	sTNF.RII	0.0298	-0.5679	0.181993	Uganda
sCD40L	sTREM.1	0.0759	-0.475	0.316559	Uganda
sRAGE	sST2	0.8828	0.0429	0.957704	Uganda
sRAGE	sTNF.RI	0.237	0.325	0.623492	Uganda
sRAGE	sTNF.RII	0.6953	0.1107	0.914912	Uganda
sRAGE	sTREM.1	0.3203	-0.275	0.711316	Uganda
sST2	sTNF.RI	0.0046	0.7036	0.03933	Uganda
sST2	sTNF.RII	0	0.8643	0	Uganda
sST2	sTREM.1	0.0001	0.8464	0.00285	Uganda
sTNF.RI	sTNF.RII	0.0021	0.7464	0.0224437	Uganda
sTNF.RI	sTREM.1	0.0171	0.6143	0.112465	Uganda
sTNF.RII	sTREM.1	0.0036	0.7179	0.0342	Uganda
