# Supplementary material for: Systemic inflammatory markers of visceral leishmaniasis treatment response in East Africa
Source: PLoS Negl Trop Dis. 2026 Feb 27;20(2):e0013749. doi: 10.1371/journal.pntd.0013749 (PMC12965683; doi:10.1371/journal.pntd.0013749)
Supplement: S5 Table — Each sheet corresponds to a patient stage (as V1, and V2) and clinical outcome (as splenomegaly). (XLSX) [file pntd.0013749.s023.xlsx]

## Sheet: Ethiopia_V1_Hepatomegaly
Ethiopia V1 Hepatomegaly 3 markers
								Confusion tablle
Scores			Patient	Prediction	Real				Real
Sensitivity	0.89		VL001_V1_Ethiopia	Hepatomegaly	Hepatomegaly				Hepatomegaly	No
Specificity	0.68		VL002_V1_Ethiopia	No	No		predicted	Hepatomegaly	8	7
Pos Pred Value	0.53		VL003_V1_Ethiopia	No	No			No	1	15
Neg Pred Value	0.94		VL004_V1_Ethiopia	Hepatomegaly	Hepatomegaly
Precision	0.53		VL005_V1_Ethiopia	Hepatomegaly	Hepatomegaly
Recall	0.89		VL006_V1_Ethiopia	Hepatomegaly	Hepatomegaly
F1	0.67		VL007_V1_Ethiopia	No	No
Prevalence	0.29		VL008_V1_Ethiopia	No	No
Detection Rate	0.26		VL009_V1_Ethiopia	Hepatomegaly	Hepatomegaly
Detection Prevalence	0.48		VL010_V1_Ethiopia	No	No
Balanced Accuracy	0.79		VL011_V1_Ethiopia	Hepatomegaly	Hepatomegaly
			VL012_V1_Ethiopia	No	No
			VL013_V1_Ethiopia	Hepatomegaly	No
			VL014_V1_Ethiopia	No	No
			VL015_V1_Ethiopia	Hepatomegaly	No
			VL016_V1_Ethiopia	No	No
			VL017_V1_Ethiopia	No	No
			VL018_V1_Ethiopia	No	No
			VL019_V1_Ethiopia	No	No
			VL020_V1_Ethiopia	No	No
			VL021_V1_Ethiopia	No	No
			VL024_V1_Ethiopia	Hepatomegaly	No
			VL025_V1_Ethiopia	Hepatomegaly	No
			VL026_V1_Ethiopia	Hepatomegaly	No
			VL027_V1_Ethiopia	No	No
			VL028_V1_Ethiopia	No	No
			VL029_V1_Ethiopia	No	Hepatomegaly
			VL030_V1_Ethiopia	Hepatomegaly	No
			VL032_V1_Ethiopia	Hepatomegaly	Hepatomegaly
			VL033_V1_Ethiopia	Hepatomegaly	Hepatomegaly
			VL034_V1_Ethiopia	Hepatomegaly	No

## Sheet: Ethiopia_Splenomegaly_V1_predV2
Ethiopia_Splenomegaly_V1_predV2 2 markers
								Confusion tablle
Scores			Patient	Prediction	Real				Real
Sensitivity	0.85		VL001_V1_Ethiopia	Splenomegaly_V2	Splenomegaly_V2				Splenomegaly	No
Specificity	1		VL002_V1_Ethiopia	Splenomegaly_V2	Splenomegaly_V2		predicted	Splenomegaly	22	0
Pos Pred Value	1		VL003_V1_Ethiopia	Splenomegaly_V2	Splenomegaly_V2			No	4	5
Neg Pred Value	0.56		VL004_V1_Ethiopia	Splenomegaly_V2	Splenomegaly_V2
Precision	1		VL005_V1_Ethiopia	Splenomegaly_V2	Splenomegaly_V2
Recall	0.85		VL006_V1_Ethiopia	Splenomegaly_V2	Splenomegaly_V2
F1	0.92		VL007_V1_Ethiopia	Splenomegaly_V2	Splenomegaly_V2
Prevalence	0.84		VL008_V1_Ethiopia	Splenomegaly_V2	Splenomegaly_V2
Detection Rate	0.71		VL009_V1_Ethiopia	Splenomegaly_V2	Splenomegaly_V2
Detection Prevalence	0.71		VL010_V1_Ethiopia	Splenomegaly_V2	Splenomegaly_V2
Balanced Accuracy	0.92		VL011_V1_Ethiopia	Splenomegaly_V2	Splenomegaly_V2
			VL012_V1_Ethiopia	no	no
			VL013_V1_Ethiopia	Splenomegaly_V2	Splenomegaly_V2
			VL014_V1_Ethiopia	no	Splenomegaly_V2
			VL015_V1_Ethiopia	no	no
			VL016_V1_Ethiopia	Splenomegaly_V2	Splenomegaly_V2
			VL017_V1_Ethiopia	no	no
			VL018_V1_Ethiopia	Splenomegaly_V2	Splenomegaly_V2
			VL019_V1_Ethiopia	no	no
			VL020_V1_Ethiopia	Splenomegaly_V2	Splenomegaly_V2
			VL021_V1_Ethiopia	Splenomegaly_V2	Splenomegaly_V2
			VL024_V1_Ethiopia	Splenomegaly_V2	Splenomegaly_V2
			VL025_V1_Ethiopia	Splenomegaly_V2	Splenomegaly_V2
			VL026_V1_Ethiopia	no	Splenomegaly_V2
			VL027_V1_Ethiopia	Splenomegaly_V2	Splenomegaly_V2
			VL028_V1_Ethiopia	no	Splenomegaly_V2
			VL029_V1_Ethiopia	Splenomegaly_V2	Splenomegaly_V2
			VL030_V1_Ethiopia	no	no
			VL032_V1_Ethiopia	Splenomegaly_V2	Splenomegaly_V2
			VL033_V1_Ethiopia	no	Splenomegaly_V2
			VL034_V1_Ethiopia	Splenomegaly_V2	Splenomegaly_V2

## Sheet: Kenya_Splenomegaly_V2
Kenya V2 Splenomegaly 4 markers
								Confusion tablle
Scores			Patient	Prediction	Real				Real
Sensitivity	0.86		VL012_V2_Kenya	No	No				Splenomegaly	No
Specificity	0.93		VL013_V2_Kenya	No	No		predicted	Splenomegaly	6	1
Pos Pred Value	0.86		VL014_V2_Kenya	No	Splenomegaly			No	1	13
Neg Pred Value	0.93		VL015_V2_Kenya	No	No
Precision	0.86		VL016_V2_Kenya	No	No
Recall	0.86		VL018_V2_Kenya	No	No
F1	0.86		VL019_V2_Kenya	No	No
Prevalence	0.33		VL020_V2_Kenya	No	No
Detection Rate	0.29		VL021_V2_Kenya	No	No
Detection Prevalence	0.33		VL022_V2_Kenya	Splenomegaly	Splenomegaly
Balanced Accuracy	0.89		VL023_V2_Kenya	Splenomegaly	Splenomegaly
			VL024_V2_Kenya	Splenomegaly	Splenomegaly
			VL025_V2_Kenya	No	No
			VL026_V2_Kenya	No	No
			VL028_V2_Kenya	Splenomegaly	Splenomegaly
			VL029_V2_Kenya	No	No
			VL030_V2_Kenya	No	No
			VL032_V2_Kenya	Splenomegaly	Splenomegaly
			VL033_V2_Kenya	Splenomegaly	Splenomegaly
			VL034_V2_Kenya	No	No
			VL035_V2_Kenya	Splenomegaly	No

## Sheet: Ethiopia_Splenomegaly_V2
Ethiopia V2 Splenomegaly 3 markers
								Confusion tablle
Scores			Patient	Prediction	Real				Real
Sensitivity	0.81		VL001_V2_Ethiopia	Splenomegaly	Splenomegaly				Splenomegaly	No
Specificity	0.4		VL002_V2_Ethiopia	Splenomegaly	Splenomegaly		predicted	Splenomegaly	17	3
Pos Pred Value	0.85		VL003_V2_Ethiopia	Splenomegaly	Splenomegaly			No	4	2
Neg Pred Value	0.33		VL004_V2_Ethiopia	No	Splenomegaly
Precision	0.85		VL005_V2_Ethiopia	No	Splenomegaly
Recall	0.81		VL006_V2_Ethiopia	Splenomegaly	Splenomegaly
F1	0.83		VL007_V2_Ethiopia	Splenomegaly	Splenomegaly
Prevalence	0.81		VL008_V2_Ethiopia	Splenomegaly	Splenomegaly
Detection Rate	0.65		VL009_V2_Ethiopia	Splenomegaly	Splenomegaly
Detection Prevalence	0.77		VL010_V2_Ethiopia	Splenomegaly	Splenomegaly
Balanced Accuracy	0.6		VL011_V2_Ethiopia	Splenomegaly	Splenomegaly
			VL012_V2_Ethiopia	No	No
			VL014_V2_Ethiopia	Splenomegaly	Splenomegaly
			VL015_V2_Ethiopia	Splenomegaly	No
			VL016_V2_Ethiopia	Splenomegaly	Splenomegaly
			VL017_V2_Ethiopia	Splenomegaly	No
			VL018_V2_Ethiopia	Splenomegaly	Splenomegaly
			VL019_V2_Ethiopia	Splenomegaly	No
			VL020_V2_Ethiopia	Splenomegaly	Splenomegaly
			VL022_V2_Ethiopia	No	No
			VL023_V2_Ethiopia	No	Splenomegaly
			VL024_V2_Ethiopia	Splenomegaly	Splenomegaly
			VL025_V2_Ethiopia	Splenomegaly	Splenomegaly
			VL026_V2_Ethiopia	Splenomegaly	Splenomegaly
			VL033_V2_Ethiopia	No	Splenomegaly
			VL034_V2_Ethiopia	Splenomegaly	Splenomegaly

## Sheet: Sudan_V1_Hepatomegaly
Sudan V1 Hepatomegaly 3 markers
								Confusion table
Scores			Patient	Prediction	Real				Real
Sensitivity	1		VL002_V1_Sudan	No	No				Hepatomegaly	No
Specificity	0.88		VL003_V1_Sudan	Hepatomegaly	Hepatomegaly		predicted	Hepatomegaly	5	1
Pos Pred Value	0.83		VL005_V1_Sudan	Hepatomegaly	Hepatomegaly			No	0	7
Neg Pred Value	1		VL006_V1_Sudan	No	No
Precision	0.83		VL007_V1_Sudan	No	No
Recall	1		VL008_V1_Sudan	Hepatomegaly	Hepatomegaly
F1	0.91		VL009_V1_Sudan	Hepatomegaly	Hepatomegaly
Prevalence	0.38		VL010_V1_Sudan	No	No
Detection Rate	0.38		VL011_V1_Sudan	No	No
Detection Prevalence	0.46		VL012_V1_Sudan	No	No
Balanced Accuracy	0.94		VL014_V1_Sudan	Hepatomegaly	Hepatomegaly
			VL016_V1_Sudan	Hepatomegaly	No
			VL017_V1_Sudan	No	No

## Sheet: Kenya_Splenomegaly_V1_predV2
Kenya_Splenomegaly_V1_predV2 5 markers
								Confusion tablle
Scores			Patient	Prediction	Real				Real
Sensitivity	0.5		VL001_V1_Kenya	Splenomegaly_V2	no				Splenomegaly	No
Specificity	0.68		VL002_V1_Kenya	Splenomegaly_V2	no		predicted	Splenomegaly	6	6
Pos Pred Value	0.45		VL003_V1_Kenya	Splenomegaly_V2	Splenomegaly_V2			No	4	13
Neg Pred Value	0.72		VL004_V1_Kenya	no	Splenomegaly_V2
Precision	0.45		VL005_V1_Kenya	Splenomegaly_V2	no
Recall	0.5		VL006_V1_Kenya	no	Splenomegaly_V2
F1	0.48		VL007_V1_Kenya	no	no
Prevalence	0.34		VL009_V1_Kenya	no	no
Detection Rate	0.17		VL010_V1_Kenya	Splenomegaly_V2	Splenomegaly_V2
Detection Prevalence	0.38		VL011_V1_Kenya	no	no
Balanced Accuracy	0.59		VL012_V1_Kenya	no	no
			VL013_V1_Kenya	Splenomegaly_V2	no
			VL014_V1_Kenya	no	Splenomegaly_V2
			VL015_V1_Kenya	Splenomegaly_V2	no
			VL016_V1_Kenya	no	no
			VL019_V1_Kenya	Splenomegaly_V2	no
			VL020_V1_Kenya	no	no
			VL021_V1_Kenya	no	no
			VL022_V1_Kenya	Splenomegaly_V2	Splenomegaly_V2
			VL024_V1_Kenya	no	Splenomegaly_V2
			VL025_V1_Kenya	no	no
			VL026_V1_Kenya	no	no
			VL028_V1_Kenya	no	Splenomegaly_V2
			VL029_V1_Kenya	no	no
			VL030_V1_Kenya	no	no
			VL032_V1_Kenya	Splenomegaly_V2	Splenomegaly_V2
			VL033_V1_Kenya	Splenomegaly_V2	Splenomegaly_V2
			VL034_V1_Kenya	no	no
			VL035_V1_Kenya	no	no

## Sheet: Sudan_Splenomegaly_V1
Sudan_Splenomegaly_V1 4 markers
								Confusion tablle
Scores			Patient	Prediction	Real				Real
Sensitivity	0.9		VL002_V1_Sudan	no	Splenomegaly				Splenomegaly	No
Specificity	1		VL003_V1_Sudan	Splenomegaly	Splenomegaly		predicted	Splenomegaly	9	0
Pos Pred Value	1		VL005_V1_Sudan	Splenomegaly	Splenomegaly			No	1	3
Neg Pred Value	0.75		VL006_V1_Sudan	no	no
Precision	1		VL007_V1_Sudan	no	no
Recall	0.9		VL008_V1_Sudan	Splenomegaly	Splenomegaly
F1	0.95		VL009_V1_Sudan	Splenomegaly	Splenomegaly
Prevalence	0.77		VL010_V1_Sudan	Splenomegaly	Splenomegaly
Detection Rate	0.69		VL011_V1_Sudan	Splenomegaly	Splenomegaly
Detection Prevalence	0.69		VL012_V1_Sudan	no	no
Balanced Accuracy	0.95		VL014_V1_Sudan	Splenomegaly	Splenomegaly
			VL016_V1_Sudan	Splenomegaly	Splenomegaly
			VL017_V1_Sudan	Splenomegaly	Splenomegaly

## Sheet: Uganda_Splenomegaly_V1
Uganda_Splenomegaly_V1 5 markers
								Confusion tablle
Scores			Patient	Prediction	Real				Real
Sensitivity	0.83		VL002_V1_Uganda	no	no				Splenomegaly	No
Specificity	1		VL003_V1_Uganda	no	Splenomegaly		predicted	Splenomegaly	5	0
Pos Pred Value	1		VL004_V1_Uganda	no	no			No	1	2
Neg Pred Value	0.67		VL012_V1_Uganda	Splenomegaly	Splenomegaly
Precision	1		VL014_V1_Uganda	Splenomegaly	Splenomegaly
Recall	0.83		VL018_V1_Uganda	Splenomegaly	Splenomegaly
F1	0.91		VL019_V1_Uganda	Splenomegaly	Splenomegaly
Prevalence	0.75		VL020_V1_Uganda	Splenomegaly	Splenomegaly
Detection Rate	0.62
Detection Prevalence	0.62
Balanced Accuracy	0.92
