# Supplementary material for: Systemic inflammatory markers of visceral leishmaniasis treatment response in East Africa
Source: PLoS Negl Trop Dis. 2026 Feb 27;20(2):e0013749. doi: 10.1371/journal.pntd.0013749 (PMC12965683; doi:10.1371/journal.pntd.0013749)
Supplement: S6 Table — (XLSX) [file pntd.0013749.s024.xlsx]

## Sheet: Ethiopia V1 Hepatomegaly
Marker	group1	group2	n1	n2	n1_median	n2_median	p	p.signif	p.adj	p.adj.signif
Age	No Hepatomegaly	Hepatomegaly	22	9	20	23	0.0423865	*	0.316314	ns
Height	No Hepatomegaly	Hepatomegaly	22	9	1.685	1.69	0.982575	ns	1	ns
Weight	No Hepatomegaly	Hepatomegaly	22	9	48.5	49	0.406078	ns	0.665429	ns
SSystolicBP	No Hepatomegaly	Hepatomegaly	22	9	109	106	0.198251	ns	0.482293	ns
SDiastolicBP	No Hepatomegaly	Hepatomegaly	22	9	69	67	0.394942	ns	0.665429	ns
Temperature	No Hepatomegaly	Hepatomegaly	22	9	36.65	36.5	0.498921	ns	0.698489	ns
Pulse	No Hepatomegaly	Hepatomegaly	22	9	105	110	0.542141	ns	0.722854	ns
Hemoglobin	No Hepatomegaly	Hepatomegaly	22	9	8.5	7.1	0.0451877	*	0.316314	ns
WBCells	No Hepatomegaly	Hepatomegaly	22	9	1.455	1.36	0.827658	ns	0.9656	ns
Neutrophil	No Hepatomegaly	Hepatomegaly	22	9	0.6	0.58	0.79386	ns	0.9656	ns
Lymphocyte	No Hepatomegaly	Hepatomegaly	22	9	0.59	0.48	0.206697	ns	0.482293	ns
Platelets	No Hepatomegaly	Hepatomegaly	22	9	83.5	71	0.420616	ns	0.665429	ns
ALT_Results	No Hepatomegaly	Hepatomegaly	22	9	54.5	24	0.102511	ns	0.358788	ns
Creatinine	No Hepatomegaly	Hepatomegaly	22	9	0.78	0.84	0.472357	ns	0.696104	ns
Albumin	No Hepatomegaly	Hepatomegaly	22	9	2.29	1.96	0.0365623	*	0.316314	ns
Total_Bilirubin	No Hepatomegaly	Hepatomegaly	22	9	0.73	0.72	1	ns	1	ns
Aspirate_grade	No Hepatomegaly	Hepatomegaly	22	9	2	2	0.623871	ns	0.794017	ns
Spleen_size	No Hepatomegaly	Hepatomegaly	22	9	9	14	0.0356751	*	0.316314	ns
CX3CL1	No Hepatomegaly	Hepatomegaly	22	9	8401.64	9010.83	0.379113	ns	0.665429	ns
CXCL12	No Hepatomegaly	Hepatomegaly	22	9	1636.73	1236.56	0.427776	ns	0.665429	ns
PTX3	No Hepatomegaly	Hepatomegaly	22	9	9752.94	4365.95	0.16001	ns	0.448028	ns
TGF.B1	No Hepatomegaly	Hepatomegaly	22	9	61.6751	61.6751	NA	ns	NA	ns
sCD25	No Hepatomegaly	Hepatomegaly	22	9	17372.1	25844.5	0.296172	ns	0.63791	ns
sCD40L	No Hepatomegaly	Hepatomegaly	22	9	6106.6	4092.62	0.0704068	ns	0.328565	ns
sRAGE	No Hepatomegaly	Hepatomegaly	22	9	1776.68	2072.64	0.16001	ns	0.448028	ns
sST2	No Hepatomegaly	Hepatomegaly	22	9	3236.21	3236.21	0.980219	ns	1	ns
sTNF.RI	No Hepatomegaly	Hepatomegaly	22	9	3570.91	4576.58	0.094265	ns	0.358788	ns
sTNF.RII	No Hepatomegaly	Hepatomegaly	22	9	605.84	977.241	0.058117	ns	0.325455	ns
sTREM.1	No Hepatomegaly	Hepatomegaly	22	9	79.7822	72.894	0.878498	ns	0.983918	ns

## Sheet: Ethiopia_SplenomegalyV1predictV
Marker	group1	group2	n1	n2	n1_median	n2_median	p	p.signif	p.adj	p.adj.signif
Age	No Splenomegaly V2	Splenomegaly V2	5	26	20	21.5	0.663099	ns	0.961709	ns
Height	No Splenomegaly V2	Splenomegaly V2	5	26	1.69	1.685	0.235614	ns	0.961709	ns
Weight	No Splenomegaly V2	Splenomegaly V2	5	26	48	49	1	ns	1	ns
SSystolicBP	No Splenomegaly V2	Splenomegaly V2	5	26	107	107.5	0.892962	ns	1	ns
SDiastolicBP	No Splenomegaly V2	Splenomegaly V2	5	26	69	67.5	0.726373	ns	0.968498	ns
Temperature	No Splenomegaly V2	Splenomegaly V2	5	26	36.3	36.55	0.89293	ns	1	ns
Pulse	No Splenomegaly V2	Splenomegaly V2	5	26	100	109	0.554458	ns	0.961709	ns
Hemoglobin	No Splenomegaly V2	Splenomegaly V2	5	26	8	8.25	0.686935	ns	0.961709	ns
WBCells	No Splenomegaly V2	Splenomegaly V2	5	26	1.54	1.385	0.647848	ns	0.961709	ns
Neutrophil	No Splenomegaly V2	Splenomegaly V2	5	26	0.61	0.585	0.957137	ns	1	ns
Lymphocyte	No Splenomegaly V2	Splenomegaly V2	5	26	0.61	0.55	0.24796	ns	0.961709	ns
Platelets	No Splenomegaly V2	Splenomegaly V2	5	26	110	68	0.16246	ns	0.961709	ns
ALT_Results	No Splenomegaly V2	Splenomegaly V2	5	26	69	48.5	0.501777	ns	0.961709	ns
Creatinine	No Splenomegaly V2	Splenomegaly V2	5	26	0.76	0.845	0.647749	ns	0.961709	ns
Albumin	No Splenomegaly V2	Splenomegaly V2	5	26	2.19	2.165	0.501648	ns	0.961709	ns
Total_Bilirubin	No Splenomegaly V2	Splenomegaly V2	5	26	0.66	0.745	0.572679	ns	0.961709	ns
Aspirate_grade	No Splenomegaly V2	Splenomegaly V2	5	26	2	2	0.931105	ns	1	ns
Spleen_size	No Splenomegaly V2	Splenomegaly V2	5	26	6	11	0.00227699	**	0.0533927	ns
CX3CL1	No Splenomegaly V2	Splenomegaly V2	5	26	8282.84	8774.61	0.480181	ns	0.961709	ns
CXCL12	No Splenomegaly V2	Splenomegaly V2	5	26	2007.56	1459.84	0.035654	*	0.33277	ns
PTX3	No Splenomegaly V2	Splenomegaly V2	5	26	6428.83	9279.31	0.814885	ns	1	ns
TGF.B1	No Splenomegaly V2	Splenomegaly V2	5	26	61.6751	61.6751	NA	ns	NA	ns
sCD25	No Splenomegaly V2	Splenomegaly V2	5	26	33755.2	18980.6	0.647948	ns	0.961709	ns
sCD40L	No Splenomegaly V2	Splenomegaly V2	5	26	12865.1	4371.5	0.00381376	**	0.0533927	ns
sRAGE	No Splenomegaly V2	Splenomegaly V2	5	26	1485.34	1904.68	0.331126	ns	0.961709	ns
sST2	No Splenomegaly V2	Splenomegaly V2	5	26	3597.9	3236.21	0.257549	ns	0.961709	ns
sTNF.RI	No Splenomegaly V2	Splenomegaly V2	5	26	3577.65	4113.69	0.447917	ns	0.961709	ns
sTNF.RII	No Splenomegaly V2	Splenomegaly V2	5	26	1464.15	664.99	0.294514	ns	0.961709	ns
sTREM.1	No Splenomegaly V2	Splenomegaly V2	5	26	66.407	79.7822	0.978498	ns	1	ns

## Sheet: Kenya Splenomegaly V2
Marker	group1	group2	n1	n2	n1_median	n2_median	p	p.signif	p.adj	p.adj.signif
Age	No splenomegaly	Splenomegaly	14	7	15.5	15	0.128128	ns	0.416417	ns
Height	No splenomegaly	Splenomegaly	14	7	1.66	1.6	0.246452	ns	0.533317	ns
SSystolicBP	No splenomegaly	Splenomegaly	14	7	117.5	113	0.680487	ns	0.895466	ns
SDiastolicBP	No splenomegaly	Splenomegaly	14	7	65.5	63	0.43132	ns	0.659666	ns
Temperature	No splenomegaly	Splenomegaly	14	7	36.8	36.8	0.811956	ns	0.951152	ns
Pulse	No splenomegaly	Splenomegaly	14	7	80.5	76	0.231237	ns	0.533317	ns
Hemoglobin	No splenomegaly	Splenomegaly	14	7	11.55	11.3	0.910753	ns	0.951152	ns
WBCells	No splenomegaly	Splenomegaly	14	7	3	2	0.0249754	*	0.299622	ns
Neutrophil	No splenomegaly	Splenomegaly	14	7	2.05	0.59	0.0366528	*	0.299622	ns
Lymphocyte	No splenomegaly	Splenomegaly	14	7	0.97	1.13	0.94051	ns	0.951152	ns
Platelets	No splenomegaly	Splenomegaly	14	7	160.5	135	0.279199	ns	0.533317	ns
ALT_Results	No splenomegaly	Splenomegaly	14	7	41	42	0.550357	ns	0.79496	ns
Creatinine	No splenomegaly	Splenomegaly	14	7	0.972266	0.840482	0.855745	ns	0.951152	ns
Albumin	No splenomegaly	Splenomegaly	14	7	3.75	3.3	0.0220875	*	0.299622	ns
Total_Bilirubin	No splenomegaly	Splenomegaly	14	7	0.44318	0.467736	0.881312	ns	0.951152	ns
Aspirate_grade	No splenomegaly	Splenomegaly	14	7	2	4	0.094491	ns	0.350967	ns
CX3CL1	No splenomegaly	Splenomegaly	14	7	50884.7	50884.7	0.951152	ns	0.951152	ns
CXCL12	No splenomegaly	Splenomegaly	14	7	1288.13	1445.55	0.390302	ns	0.659666	ns
PTX3	No splenomegaly	Splenomegaly	14	7	4076.61	4058.01	0.68882	ns	0.895466	ns
TGF.B1	No splenomegaly	Splenomegaly	14	7	314.897	314.897	NA	ns	NA	ns
sCD25	No splenomegaly	Splenomegaly	14	7	5429.29	6769.24	0.0937736	ns	0.350967	ns
sCD40L	No splenomegaly	Splenomegaly	14	7	74048	28611.5	0.148951	ns	0.430302	ns
sRAGE	No splenomegaly	Splenomegaly	14	7	602.617	664.603	0.287169	ns	0.533317	ns
sST2	No splenomegaly	Splenomegaly	14	7	2528.74	2556.18	0.287171	ns	0.533317	ns
sTNF.RI	No splenomegaly	Splenomegaly	14	7	1401.91	2156.55	0.0460956	*	0.299622	ns
sTNF.RII	No splenomegaly	Splenomegaly	14	7	504.881	793.466	0.0937736	ns	0.350967	ns
sTREM.1	No splenomegaly	Splenomegaly	14	7	125	125	0.42665	ns	0.659666	ns
